# Supplementary material for: (E)-Benzyl 3-(3-nitro­benzyl­idene)dithio­carbazate
Source: Acta Crystallogr Sect E Struct Rep Online. 2009 Nov 14;65(Pt 12):o3080. doi: 10.1107/S1600536809045723 (PMC2971807; doi:10.1107/S1600536809045723)
Supplement: Supplementary file 2 [file e-65-o3080-Isup2.hkl]

# 
# h,k,l, Fc-squared, Fo-squared, sigma(Fo-squared) and status flag 
# 
data_I
_shelx_title ' q1 in P2(1)/c' 
_shelx_refln_list_code          4 
_shelx_F_calc_maximum      170.58 
_exptl_crystal_F_000       688.00 
_reflns_d_resolution_high  0.8409 
 
loop_ 
 _symmetry_equiv_pos_as_xyz 
 'x, y, z' 
 '-x, y+1/2, -z+1/2' 
 '-x, -y, -z' 
 'x, -y-1/2, z-1/2' 
 
_cell_length_a     5.2175 
_cell_length_b    26.2129 
_cell_length_c    11.8865 
_cell_angle_alpha  90.000 
_cell_angle_beta   90.672 
_cell_angle_gamma  90.000 
 
_shelx_F_squared_multiplier     1.000 
 
loop_ 
 _refln_index_h 
 _refln_index_k 
 _refln_index_l 
 _refln_F_squared_calc 
 _refln_F_squared_meas 
 _refln_F_squared_sigma 
 _refln_observed_status 
   1   0   0        0.59        0.39      4.39 o 
   2   0   0     1349.91     1397.21     27.23 o 
   3   0   0      842.70      906.60     32.96 o 
   4   0   0      192.27      188.90     36.42 o 
   1   1   0      616.97      573.52     11.01 o 
   2   1   0      111.20      130.01     13.56 o 
   3   1   0      241.08      247.45     20.51 o 
   4   1   0       30.00       16.02     14.59 o 
   5   1   0        0.42       -3.40     42.19 o 
   1   2   0       58.07       56.05      4.31 o 
   2   2   0      613.55      643.58     13.15 o 
   3   2   0      365.95      350.22     14.38 o 
   4   2   0       37.62       36.01     15.89 o 
   5   2   0       10.17       -6.66     39.73 o 
   1   3   0     2227.94     2093.84     26.85 o 
   2   3   0     1610.60     1503.90     25.74 o 
   3   3   0      245.29      239.12     12.10 o 
   4   3   0       44.04       65.06     16.43 o 
   5   3   0       21.59        1.14     36.19 o 
   0   4   0      454.89      455.02      9.59 o 
   1   4   0     8300.94     7492.84    208.11 o 
   2   4   0     2701.28     2728.13     28.38 o 
   3   4   0       76.11      104.16     17.24 o 
   4   4   0       32.53       21.90     15.69 o 
   5   4   0       52.15       50.25     41.28 o 
   1   5   0     1880.19     1753.99     68.70 o 
   2   5   0      134.25      147.80     10.22 o 
   3   5   0      379.17      384.16     26.36 o 
   4   5   0      135.91      125.93     22.29 o 
   5   5   0       16.57       14.44     42.19 o 
   0   6   0    13447.73    13142.97    134.83 o 
   1   6   0     3588.16     3481.03     28.57 o 
   2   6   0      289.72      289.55     31.57 o 
   3   6   0       57.84       49.51     11.66 o 
   4   6   0      746.41      812.95     38.41 o 
   5   6   0       64.78       45.62     27.04 o 
   6   6   0        0.26      -11.66     53.11 o 
   1   7   0      340.10      336.10     24.08 o 
   2   7   0     1537.88     1537.56     23.67 o 
   3   7   0        3.82        6.23     11.22 o 
   4   7   0       13.27        9.98     20.04 o 
   5   7   0       75.79       57.67     29.80 o 
   6   7   0        5.22       17.78     50.51 o 
   0   8   0       10.39       24.25      7.00 o 
   1   8   0     2661.28     2577.77     26.73 o 
   2   8   0      570.25      567.37     23.66 o 
   3   8   0      104.85       93.06     16.60 o 
   4   8   0      222.98      212.25     43.53 o 
   5   8   0        5.56       -9.55     28.55 o 
   1   9   0      547.61      540.80     11.65 o 
   2   9   0       82.16       89.82      7.85 o 
   3   9   0       41.31       49.46     15.52 o 
   4   9   0        0.05        6.35     18.27 o 
   5   9   0       11.37       21.45     25.60 o 
   0  10   0      805.08      759.46     30.72 o 
   1  10   0       90.76      125.13     13.77 o 
   2  10   0      302.59      293.96     25.64 o 
   3  10   0      106.06      105.58     16.11 o 
   4  10   0      138.15      175.70    147.05 o 
   5  10   0        4.48       -3.02     23.40 o 
   1  11   0     5059.08     5168.19     48.89 o 
   2  11   0        0.48       18.76      8.78 o 
   3  11   0        3.99       -7.78     14.61 o 
   4  11   0       56.97       49.92     22.28 o 
   5  11   0        2.72        3.70     26.26 o 
   0  12   0     1439.18     1450.62     25.20 o 
   1  12   0      238.68      214.58     18.38 o 
   2  12   0     1287.20     1306.98     26.98 o 
   3  12   0        1.87       -0.76     15.15 o 
   4  12   0        7.79       -7.45     20.40 o 
   5  12   0        6.55       35.46     26.11 o 
   1  13   0        5.92        6.08      8.90 o 
   2  13   0      283.41      271.45     34.80 o 
   3  13   0      220.62      197.59     30.01 o 
   4  13   0       10.57       14.07     21.24 o 
   5  13   0       24.92       25.23     28.01 o 
   0  14   0      318.33      301.03     24.71 o 
   1  14   0      559.84      572.15     15.29 o 
   2  14   0       32.47       30.58     13.51 o 
   3  14   0        0.17       -0.64     17.32 o 
   4  14   0       11.45        3.32     21.52 o 
   5  14   0       20.69      -11.47     26.15 o 
   1  15   0        3.05        4.99      9.65 o 
   2  15   0       69.03       44.78     16.33 o 
   3  15   0      297.90      280.05     47.55 o 
   4  15   0        2.90        2.54     21.01 o 
   5  15   0        4.26        5.81     27.71 o 
   0  16   0      591.30      585.30     85.31 o 
   1  16   0      322.73      351.35     14.57 o 
   2  16   0       64.20       61.03     16.49 o 
   3  16   0       20.25       18.71     19.02 o 
   4  16   0       23.72       -1.43     23.27 o 
   5  16   0        0.01        6.68     30.91 o 
   1  17   0        6.37       -0.98     11.23 o 
   2  17   0       18.79       18.72     17.13 o 
   3  17   0       30.54       11.87     18.48 o 
   4  17   0        0.01       -5.29     24.11 o 
   5  17   0        7.15       14.63     31.58 o 
   0  18   0      350.61      329.38     35.46 o 
   1  18   0      100.26      119.98     16.89 o 
   2  18   0      156.14      159.70     26.13 o 
   3  18   0       20.90       23.90     19.52 o 
   4  18   0       58.21       24.38     24.75 o 
   5  18   0        3.10       -4.13     33.68 o 
   1  19   0      155.02      162.77     17.95 o 
   2  19   0       91.50       70.90     18.86 o 
   3  19   0       12.80       16.36     21.24 o 
   4  19   0        1.02       10.37     26.01 o 
   0  20   0       29.36       48.30     24.93 o 
   1  20   0       28.16       51.57     18.67 o 
   2  20   0       72.08       61.31     18.87 o 
   3  20   0        7.34       -2.51     22.30 o 
   4  20   0       25.07       29.48     27.30 o 
   1  21   0      289.78      256.60     35.30 o 
   2  21   0      102.88       83.97     21.87 o 
   3  21   0        0.85       -7.87     22.90 o 
   4  21   0        6.88       -6.31     26.19 o 
   0  22   0       25.09       39.21     28.12 o 
   1  22   0       74.95       46.07     25.36 o 
   2  22   0       87.07       51.07     21.57 o 
   3  22   0        4.06       -0.76     24.80 o 
   4  22   0        4.51       -3.12     29.01 o 
   1  23   0      259.84      213.28     74.01 o 
   2  23   0       38.77       45.50     22.71 o 
   3  23   0        3.95       -9.48     25.63 o 
   4  23   0        0.96       17.01     31.22 o 
   0  24   0      122.81       28.53     67.35 o 
   1  24   0        6.89        5.96     28.21 o 
   2  24   0        0.39       11.62     22.80 o 
   3  24   0        2.93      -11.28     27.55 o 
   1  25   0        6.15       11.47     28.79 o 
   2  25   0       26.89       -6.08     32.95 o 
   3  25   0       16.40       25.41     29.48 o 
   0  26   0      105.96        6.15     71.58 o 
   1  26   0       11.63       13.59     29.19 o 
   2  26   0        3.47       -4.91     33.75 o 
   3  26   0        2.51       -5.80     39.74 o 
   1  27   0        0.01      -11.69     33.78 o 
   2  27   0        0.04       -4.12     34.13 o 
   3  27   0       37.61      -11.54     42.05 o 
   0  28   0        0.03      -19.58     74.95 o 
   1  28   0        0.13      -24.66     59.95 o 
   2  28   0        6.26      -13.65     39.18 o 
   1  29   0        0.12       -2.05     66.75 o 
   2  29   0       26.12       15.42     40.20 o 
   0  30   0        0.32       16.98    102.68 o 
   1  30   0        8.96      -12.13     70.92 o 
  -5   1   1        2.02       32.64     36.87 o 
  -4   1   1      443.29      504.13     27.64 o 
  -3   1   1       48.71       48.89      9.81 o 
  -2   1   1        4.81        3.25      6.47 o 
  -1   1   1     7114.82     6595.24     55.92 o 
   0   1   1      352.73      352.37      7.21 o 
   1   1   1       95.04      117.96     17.59 o 
   2   1   1     1282.28     1232.05     17.82 o 
   3   1   1      487.23      511.33     15.22 o 
   4   1   1        0.06        3.15     15.05 o 
   5   1   1       11.51       23.90     34.73 o 
  -5   2   1      104.71      148.38     44.99 o 
  -4   2   1       49.07       64.20     16.21 o 
  -3   2   1        3.22       11.01      9.94 o 
  -2   2   1      918.38      898.64     21.42 o 
  -1   2   1     4711.81     4509.59     37.09 o 
   0   2   1     2495.26     2310.57     43.88 o 
   1   2   1        1.11       -0.31      5.19 o 
   2   2   1        1.36       -0.71      5.80 o 
   3   2   1       20.00        6.08      8.77 o 
   4   2   1      167.73      183.02     21.98 o 
   5   2   1       14.31       27.21     34.79 o 
  -5   3   1        1.90        5.83     37.82 o 
  -4   3   1      146.45      124.81     20.79 o 
  -3   3   1      137.68      141.55     13.68 o 
  -2   3   1      288.69      275.71      8.58 o 
  -1   3   1     1385.89     1309.48     21.12 o 
   0   3   1     1604.07     1425.13     36.51 o 
   1   3   1      608.90      616.21     13.27 o 
   2   3   1       21.81       13.63      6.69 o 
   3   3   1      537.96      575.40     36.98 o 
   4   3   1        0.24        0.40     14.24 o 
   5   3   1       65.22       30.53     42.11 o 
  -5   4   1       20.56        2.52     40.02 o 
  -4   4   1      463.23      450.52     36.67 o 
  -3   4   1        0.89       -0.24      9.39 o 
  -2   4   1       27.89       23.54      6.18 o 
  -1   4   1    28512.03    26493.06    210.16 o 
   0   4   1     4385.35     4036.21     34.71 o 
   1   4   1      415.69      428.90      9.48 o 
   2   4   1      410.71      441.75     11.54 o 
   3   4   1      165.40      185.98     13.44 o 
   4   4   1      249.18      295.60     26.23 o 
   5   4   1      115.45      126.86     43.11 o 
  -5   5   1       26.70       13.46     28.49 o 
  -4   5   1       59.71       57.41     21.18 o 
  -3   5   1      956.81     1022.11     48.04 o 
  -2   5   1      733.44      693.48     23.16 o 
  -1   5   1     4144.96     4057.25     36.86 o 
   0   5   1    13539.38    12939.10    104.82 o 
   1   5   1     5004.04     4747.58     74.08 o 
   2   5   1      321.35      329.38     14.23 o 
   3   5   1      388.42      422.58     21.95 o 
   4   5   1        9.04        3.48     14.72 o 
   5   5   1      108.37       89.87     40.62 o 
   6   5   1        6.44      -28.30     52.05 o 
  -5   6   1       42.74        5.58     28.49 o 
  -4   6   1       49.90       37.48     21.81 o 
  -3   6   1       90.89       91.98     14.30 o 
  -2   6   1      824.26      846.43     20.37 o 
  -1   6   1       44.17       48.03      5.76 o 
   0   6   1     1635.48     1549.29     24.22 o 
   1   6   1     2628.98     2332.53     32.27 o 
   2   6   1     1066.92     1011.76     22.10 o 
   3   6   1        2.84       -0.29     10.66 o 
   4   6   1       19.83       20.14     18.68 o 
   5   6   1        2.25       20.54     27.49 o 
   6   6   1        0.84      -12.35     56.28 o 
  -6   7   1        0.00        5.23     60.69 o 
  -5   7   1      122.43       81.24     34.66 o 
  -4   7   1        4.70        7.02     18.79 o 
  -3   7   1      791.30      810.07     36.44 o 
  -2   7   1     3932.35     3964.17     50.78 o 
  -1   7   1      137.96      130.29      8.59 o 
   0   7   1      907.27      954.17     13.04 o 
   1   7   1     1785.93     1700.63     29.12 o 
   2   7   1      125.22      107.88     17.95 o 
   3   7   1     1906.19     2039.36     40.41 o 
   4   7   1      114.41       86.68     19.33 o 
   5   7   1        0.67       -2.04     26.32 o 
   6   7   1        5.28       -8.03     57.74 o 
  -5   8   1        2.95       -1.43     29.44 o 
  -4   8   1       14.45       18.66     20.74 o 
  -3   8   1        1.36      -10.51     13.48 o 
  -2   8   1      141.88      158.13     14.02 o 
  -1   8   1      760.86      747.51     18.59 o 
   0   8   1      685.72      667.76     19.04 o 
   1   8   1       61.86       60.64      6.63 o 
   2   8   1      127.09      153.11     21.85 o 
   3   8   1      238.07      228.21     37.05 o 
   4   8   1       33.06       44.77     19.35 o 
   5   8   1       31.22        6.31     25.59 o 
  -5   9   1       16.23       12.61     30.09 o 
  -4   9   1       40.96       49.26     21.39 o 
  -3   9   1       31.29       18.69     14.57 o 
  -2   9   1       48.10       45.58      8.40 o 
  -1   9   1      336.64      332.14     15.05 o 
   0   9   1      551.99      574.07     28.23 o 
   1   9   1      174.28      195.58      9.31 o 
   2   9   1      745.63      744.60     34.42 o 
   3   9   1      636.88      677.50     20.76 o 
   4   9   1        7.60        5.81     17.88 o 
   5   9   1        7.98       -3.60     24.49 o 
  -5  10   1       51.97       35.05     30.99 o 
  -4  10   1        6.38       12.43     20.42 o 
  -3  10   1        2.00       -2.82     14.83 o 
  -2  10   1      762.74      806.90     54.56 o 
  -1  10   1      471.09      462.14     20.38 o 
   0  10   1     1758.47     1832.10     21.93 o 
   1  10   1        3.72        2.14      7.27 o 
   2  10   1      142.64      152.56     24.35 o 
   3  10   1      370.46      391.44     59.11 o 
   4  10   1      193.85      225.06     66.86 o 
   5  10   1        0.08       -4.91     25.45 o 
  -5  11   1       21.51        2.30     27.29 o 
  -4  11   1      183.47      211.24     40.26 o 
  -3  11   1        0.07       -0.22     16.15 o 
  -2  11   1      133.53      153.58     13.08 o 
  -1  11   1       82.09      105.26     16.91 o 
   0  11   1      641.09      654.43     19.88 o 
   1  11   1     2965.20     2912.87     61.40 o 
   2  11   1     2143.55     1999.27     27.02 o 
   3  11   1        7.06        9.50     14.61 o 
   4  11   1      292.54      331.60     57.84 o 
   5  11   1       10.69        5.73     26.64 o 
  -5  12   1        8.17        9.06     28.11 o 
  -4  12   1        0.01       15.68     22.04 o 
  -3  12   1      118.08      108.09     18.19 o 
  -2  12   1       20.95       16.17     10.44 o 
  -1  12   1        7.35       12.80      7.69 o 
   0  12   1      250.25      270.17     21.86 o 
   1  12   1      504.78      540.58     14.06 o 
   2  12   1       49.92       43.80     11.51 o 
   3  12   1       61.40       45.70     17.17 o 
   4  12   1       35.20       42.54     21.28 o 
   5  12   1        4.73       -1.06     26.22 o 
  -5  13   1        0.03      -13.14     26.73 o 
  -4  13   1       40.26       37.31     21.28 o 
  -3  13   1       93.43       95.42     19.13 o 
  -2  13   1        0.22       -0.34     10.49 o 
  -1  13   1      399.54      423.78     23.41 o 
   0  13   1        0.94        0.22      8.76 o 
   1  13   1      847.48      820.30     50.77 o 
   2  13   1        9.02        9.72     10.39 o 
   3  13   1       15.50       12.90     16.04 o 
   4  13   1        5.81      -10.03     20.47 o 
   5  13   1       23.96       20.02     28.68 o 
  -5  14   1        0.70        4.48     27.24 o 
  -4  14   1       14.10        2.55     22.30 o 
  -3  14   1        8.52        8.01     18.28 o 
  -2  14   1       41.99       47.96     15.02 o 
  -1  14   1       19.51       30.91      9.65 o 
   0  14   1       82.57       86.24     10.59 o 
   1  14   1      223.12      224.26     12.56 o 
   2  14   1       34.38       27.08     14.24 o 
   3  14   1        3.13        6.26     17.05 o 
   4  14   1       97.88       82.19     28.68 o 
   5  14   1        4.51      -18.24     27.40 o 
  -5  15   1        0.21       24.65     30.16 o 
  -4  15   1        4.30       16.52     23.14 o 
  -3  15   1      114.72       95.28     20.05 o 
  -2  15   1       57.78       46.73     15.19 o 
  -1  15   1      457.98      518.92     20.42 o 
   0  15   1       53.19       68.71     13.07 o 
   1  15   1      115.30      136.27     12.36 o 
   2  15   1       19.06        4.80     15.04 o 
   3  15   1       85.38       65.27     18.51 o 
   4  15   1       18.13        6.18     22.09 o 
   5  15   1       31.49       27.26     28.40 o 
  -5  16   1        3.17        7.97     29.70 o 
  -4  16   1       50.21       45.63     25.03 o 
  -3  16   1       34.20       23.47     19.37 o 
  -2  16   1      368.24      347.20     21.94 o 
  -1  16   1      499.47      550.40     26.47 o 
   0  16   1      224.43      215.73     12.76 o 
   1  16   1       49.10       54.21     13.17 o 
   2  16   1      173.99      193.76     18.35 o 
   3  16   1        0.41       -3.96     18.23 o 
   4  16   1       30.78       15.41     23.32 o 
   5  16   1       17.59        5.56     28.79 o 
  -5  17   1        0.44       -1.57     31.52 o 
  -4  17   1       10.71        3.57     22.80 o 
  -3  17   1      162.43      124.84     22.11 o 
  -2  17   1      341.03      300.44     23.77 o 
  -1  17   1       52.52       52.68     14.28 o 
   0  17   1      268.80      266.92     26.32 o 
   1  17   1       42.13       45.57     14.07 o 
   2  17   1       93.75       88.01     18.87 o 
   3  17   1      186.73      142.33     37.33 o 
   4  17   1       15.25       29.30     24.22 o 
   5  17   1       14.10       10.22     29.15 o 
  -5  18   1        0.26       -1.66     32.29 o 
  -4  18   1       10.91        6.55     24.37 o 
  -3  18   1      108.76       53.01     21.76 o 
  -2  18   1       93.18       80.78     18.65 o 
  -1  18   1       36.78       38.80     16.28 o 
   0  18   1      157.15      179.08     20.16 o 
   1  18   1       11.73       12.74     14.67 o 
   2  18   1        2.33       -7.45     17.45 o 
   3  18   1       39.66       26.38     21.02 o 
   4  18   1        3.23        9.59     25.61 o 
   5  18   1        4.60        7.36     32.85 o 
  -4  19   1        1.22       -1.38     24.66 o 
  -3  19   1       84.01       72.74     22.60 o 
  -2  19   1      224.98      227.23     30.63 o 
  -1  19   1        2.18        2.48     16.24 o 
   0  19   1      494.21      561.12     51.02 o 
   1  19   1       10.82       -0.89     23.18 o 
   2  19   1       37.47       56.38     19.82 o 
   3  19   1       64.86       51.58     22.41 o 
   4  19   1        0.02      -11.17     23.59 o 
  -4  20   1        0.01       -0.10     24.68 o 
  -3  20   1       15.01        3.20     21.65 o 
  -2  20   1        1.64       -2.58     18.82 o 
  -1  20   1        0.21        8.23     17.98 o 
   0  20   1      221.42      237.67     15.94 o 
   1  20   1      107.09      135.66     26.66 o 
   2  20   1       38.21       28.74     27.14 o 
   3  20   1       39.87       13.58     20.95 o 
   4  20   1        0.00        2.24     24.97 o 
  -4  21   1        3.13       -3.33     26.31 o 
  -3  21   1        5.11        7.90     21.84 o 
  -2  21   1       27.81       22.53     19.36 o 
  -1  21   1      101.61       70.23     18.79 o 
   0  21   1       40.12       28.94     14.51 o 
   1  21   1       68.73       51.44     25.88 o 
   2  21   1        0.15       -6.18     25.01 o 
   3  21   1        2.08        2.71     24.02 o 
   4  21   1        0.51       -3.23     27.94 o 
  -4  22   1        0.01       -1.92     26.51 o 
  -3  22   1        3.21       -9.71     24.59 o 
  -2  22   1       54.34       34.54     21.63 o 
  -1  22   1        2.85        1.60     19.21 o 
   0  22   1       28.31       37.11     26.17 o 
   1  22   1      341.88      288.40     76.81 o 
   2  22   1       17.13       -0.27     26.66 o 
   3  22   1       62.24       51.48     32.02 o 
   4  22   1        3.21      -23.16     37.95 o 
  -4  23   1       22.54       16.75     30.61 o 
  -3  23   1        5.38        3.92     26.44 o 
  -2  23   1        0.27        0.69     22.41 o 
  -1  23   1       91.19       31.14     20.67 o 
   0  23   1        0.40       -1.48     26.15 o 
   1  23   1       69.19       59.99     36.21 o 
   2  23   1       80.93       58.74     31.27 o 
   3  23   1        0.02       -9.68     34.96 o 
   4  23   1        0.07        5.17     40.19 o 
  -3  24   1       20.21       -3.49     27.05 o 
  -2  24   1        0.22       -5.72     21.96 o 
  -1  24   1        9.81       11.20     21.53 o 
   0  24   1       36.36       77.64     52.70 o 
   1  24   1        3.58        0.31     27.98 o 
   2  24   1       15.60        7.91     32.47 o 
   3  24   1       10.44        2.42     36.41 o 
  -3  25   1       12.25       19.16     29.69 o 
  -2  25   1       24.92       -4.09     25.74 o 
  -1  25   1       26.27       22.63     22.93 o 
   0  25   1        0.30       28.74     54.09 o 
   1  25   1      214.75      187.82     52.65 o 
   2  25   1       15.53       -5.65     34.76 o 
   3  25   1        1.55        1.64     36.92 o 
  -3  26   1        3.14       -0.27     30.39 o 
  -2  26   1       55.94       35.75     27.56 o 
  -1  26   1        6.96        6.35     29.84 o 
   0  26   1        1.39       38.94     57.07 o 
   1  26   1        0.46        5.92     29.67 o 
   2  26   1        7.66        6.57     31.86 o 
   3  26   1        2.25      -26.97     40.72 o 
  -3  27   1        0.02       14.63     31.84 o 
  -2  27   1        1.14        4.34     29.03 o 
  -1  27   1        2.48      -24.23     31.82 o 
   0  27   1        0.58      -16.12     58.90 o 
   1  27   1        0.55       -4.17     55.94 o 
   2  27   1       13.79       32.85     37.07 o 
   3  27   1        2.75      -16.58     41.92 o 
  -2  28   1        3.87        4.95     29.66 o 
  -1  28   1       34.35       31.41     36.46 o 
   0  28   1        0.16      -23.38     61.22 o 
   1  28   1        0.00        3.28     63.59 o 
   2  28   1       43.77       13.40     39.31 o 
  -2  29   1       34.41       13.32     38.94 o 
  -1  29   1        0.00       10.15     65.27 o 
   0  29   1        2.72      -15.92     63.54 o 
   1  29   1        3.64       28.32     69.09 o 
   2  29   1        0.00      -13.68     40.81 o 
  -1  30   1        9.71      -33.95     69.84 o 
   0  30   1        0.79       18.68     66.46 o 
   1  30   1        0.01      -32.28     73.23 o 
   0  31   1        7.40        6.79     68.49 o 
  -4   0   2        0.71       -5.29     20.40 o 
  -3   0   2      570.09      695.78     42.88 o 
  -2   0   2      251.17      292.07     46.88 o 
  -1   0   2     2393.23     2480.05     34.92 o 
   0   0   2     1415.89     1329.51     35.83 o 
   1   0   2    11400.92    11230.97    245.66 o 
   2   0   2      498.12      559.04     40.93 o 
   3   0   2      364.29      353.11     27.64 o 
   4   0   2       25.49       -7.29     27.47 o 
   5   0   2        6.07       38.39     43.59 o 
  -4   1   2       51.87       43.21     14.46 o 
  -3   1   2      350.54      332.13     12.83 o 
  -2   1   2       72.89       72.52      9.94 o 
  -1   1   2     2352.93     2304.01     23.20 o 
   0   1   2     3000.69     2749.34     27.02 o 
   1   1   2     6695.50     6404.91    115.56 o 
   2   1   2      475.66      486.76     46.98 o 
   3   1   2       18.90       26.21     12.92 o 
   4   1   2       15.27        1.66     19.41 o 
   5   1   2        2.66        9.03     27.86 o 
  -5   2   2      192.25      181.09     45.54 o 
  -4   2   2       23.77       18.89     13.16 o 
  -3   2   2      791.37      836.40     17.54 o 
  -2   2   2      361.47      342.75     10.02 o 
  -1   2   2     9320.24     8813.37     69.95 o 
   0   2   2     4351.91     4162.81     81.57 o 
   1   2   2      500.63      534.94     32.07 o 
   2   2   2     1250.07     1207.09     39.28 o 
   3   2   2     2314.23     2395.39     65.93 o 
   4   2   2        1.79      -14.27     19.17 o 
   5   2   2       13.20        0.83     43.22 o 
  -5   3   2       20.20       45.39     36.85 o 
  -4   3   2      104.78      129.13     26.71 o 
  -3   3   2      485.00      563.22     32.32 o 
  -2   3   2      355.85      339.10     18.36 o 
  -1   3   2     1792.75     1837.58     17.43 o 
   0   3   2     4254.81     4012.71     38.07 o 
   1   3   2       54.86       46.75      9.22 o 
   2   3   2     2985.44     2947.50     53.00 o 
   3   3   2     1681.55     1764.01     27.17 o 
   4   3   2       10.27       22.93     15.82 o 
   5   3   2        0.18      -12.52     33.59 o 
  -5   4   2        0.15       20.78     27.35 o 
  -4   4   2       12.05       -4.72     21.76 o 
  -3   4   2      322.68      355.39     12.98 o 
  -2   4   2      475.54      492.44     32.48 o 
  -1   4   2    29096.12    27914.80    199.58 o 
   0   4   2        0.16       -2.40      4.44 o 
   1   4   2     2656.50     2394.12     32.93 o 
   2   4   2      505.74      634.47     24.13 o 
   3   4   2        0.03       -0.01     10.73 o 
   4   4   2      148.60      152.41     17.25 o 
   5   4   2      104.37      131.83     39.02 o 
   6   4   2        5.19      -23.53     51.88 o 
  -5   5   2        6.77       14.54     28.11 o 
  -4   5   2       61.97       57.89     27.21 o 
  -3   5   2        3.60       -7.76      8.80 o 
  -2   5   2      225.27      219.07      9.83 o 
  -1   5   2     6495.48     6032.55     84.57 o 
   0   5   2      618.04      595.53     15.28 o 
   1   5   2      473.90      470.19     25.14 o 
   2   5   2     1288.95     1359.63     57.90 o 
   3   5   2        9.14       -1.15     11.04 o 
   4   5   2       21.20       24.18     15.46 o 
   5   5   2       28.16       24.13     37.53 o 
   6   5   2        3.50       -6.83     53.74 o 
  -5   6   2        2.83        7.99     28.69 o 
  -4   6   2        5.24        6.46     22.37 o 
  -3   6   2        9.63        2.40      9.00 o 
  -2   6   2        7.04       15.48      5.87 o 
  -1   6   2     2929.99     2775.49     40.38 o 
   0   6   2       55.81       50.10      7.53 o 
   1   6   2       57.90       65.99      5.60 o 
   2   6   2        0.01      -10.13     13.03 o 
   3   6   2       10.74       14.46     14.28 o 
   4   6   2       20.53       22.11     15.54 o 
   5   6   2       84.64       91.59     40.65 o 
   6   6   2        0.06       -7.46     53.88 o 
  -5   7   2       59.25       84.94     31.53 o 
  -4   7   2        6.46        5.00     22.74 o 
  -3   7   2       76.47       64.03     11.68 o 
  -2   7   2     1509.89     1491.56     21.17 o 
  -1   7   2      846.32      873.08     14.36 o 
   0   7   2     1021.56     1053.32     23.68 o 
   1   7   2     6245.24     5967.22     99.28 o 
   2   7   2      307.94      268.44     87.62 o 
   3   7   2        0.46       -2.60     13.89 o 
   4   7   2       87.10       60.80     19.68 o 
   5   7   2        4.01       -3.56     32.27 o 
  -5   8   2       34.67        3.05     29.19 o 
  -4   8   2       22.94       46.52     20.76 o 
  -3   8   2      161.49      175.16     13.78 o 
  -2   8   2      967.93      900.76     18.51 o 
  -1   8   2     2727.91     2496.14     27.06 o 
   0   8   2      237.73      209.84      9.22 o 
   1   8   2      462.83      482.56     56.83 o 
   2   8   2      125.01      113.46     17.77 o 
   3   8   2       33.52        9.26     14.07 o 
   4   8   2      282.83      324.76     74.07 o 
   5   8   2       10.92      -11.25     32.44 o 
  -5   9   2        3.52       -9.91     30.36 o 
  -4   9   2      292.18      330.04     36.36 o 
  -3   9   2       98.02      137.47     22.72 o 
  -2   9   2       66.24       81.99      9.74 o 
  -1   9   2      254.21      259.57      8.49 o 
   0   9   2      404.88      440.71     23.46 o 
   1   9   2      479.72      424.96     52.54 o 
   2   9   2     1650.31     1570.54     33.14 o 
   3   9   2        1.61        0.08     13.99 o 
   4   9   2      168.85      143.86     30.69 o 
   5   9   2        7.78        2.20     33.33 o 
  -5  10   2        0.47       -7.54     30.93 o 
  -4  10   2        0.05        4.83     20.51 o 
  -3  10   2        0.33       -2.24     14.75 o 
  -2  10   2       99.34      118.59     11.11 o 
  -1  10   2        1.72        2.84      6.10 o 
   0  10   2      941.99      940.93     20.12 o 
   1  10   2      482.44      448.64     24.81 o 
   2  10   2      323.69      273.85     53.47 o 
   3  10   2      250.91      273.92     39.50 o 
   4  10   2        1.36       -4.68     19.22 o 
   5  10   2        0.48       12.34     32.20 o 
  -5  11   2        0.29        5.40     30.66 o 
  -4  11   2      143.82      162.67     22.71 o 
  -3  11   2       60.16       46.99     16.23 o 
  -2  11   2      167.19      216.03     12.83 o 
  -1  11   2      301.90      322.55     13.60 o 
   0  11   2      228.25      250.35     11.19 o 
   1  11   2      463.44      514.36     16.25 o 
   2  11   2     1924.72     1941.20     34.10 o 
   3  11   2       11.92       13.94     14.78 o 
   4  11   2      176.38      255.50     75.62 o 
   5  11   2        3.61        5.03     36.47 o 
  -5  12   2       65.37       32.73     29.39 o 
  -4  12   2        2.38       -4.29     21.45 o 
  -3  12   2      141.89      219.95     38.27 o 
  -2  12   2      739.48      830.49     29.04 o 
  -1  12   2       23.64       29.06      7.16 o 
   0  12   2      244.42      232.93     18.74 o 
   1  12   2     2105.07     2228.49     50.13 o 
   2  12   2      801.32      829.44     87.63 o 
   3  12   2      307.53      315.99     29.61 o 
   4  12   2       38.54        6.92     19.83 o 
   5  12   2       19.32       -3.92     36.98 o 
  -5  13   2        0.66        9.11     27.73 o 
  -4  13   2        0.78       -5.64     21.97 o 
  -3  13   2       89.53       82.85     22.55 o 
  -2  13   2        3.43       11.23     11.39 o 
  -1  13   2       70.60       82.74     12.88 o 
   0  13   2       22.69       25.98      9.48 o 
   1  13   2       81.73       90.65      9.84 o 
   2  13   2       19.28       16.36     13.13 o 
   3  13   2        9.31       13.87     16.14 o 
   4  13   2       37.35       70.35     28.23 o 
   5  13   2       14.85       37.21     37.08 o 
  -5  14   2       17.71       25.94     29.59 o 
  -4  14   2       24.14        8.08     23.10 o 
  -3  14   2      341.17      292.82     39.54 o 
  -2  14   2       23.83       36.82     11.70 o 
  -1  14   2      309.94      339.04     21.16 o 
   0  14   2      104.23      111.70     11.38 o 
   1  14   2      342.59      346.55     13.09 o 
   2  14   2      212.70      296.52     37.32 o 
   3  14   2      568.61      471.97    109.86 o 
   4  14   2        5.96      -11.58     26.52 o 
   5  14   2        1.87       12.93     38.84 o 
  -5  15   2        0.34       -9.99     30.41 o 
  -4  15   2       30.72       23.64     24.33 o 
  -3  15   2       18.38       27.14     18.34 o 
  -2  15   2      471.73      431.30     35.54 o 
  -1  15   2      172.82      162.09     12.52 o 
   0  15   2     1874.05     2043.91     27.91 o 
   1  15   2      302.65      290.40     17.06 o 
   2  15   2      286.81      267.89     27.99 o 
   3  15   2      171.27      118.41     26.11 o 
   4  15   2        0.33        1.78     26.94 o 
   5  15   2       22.29       -5.62     39.23 o 
  -5  16   2        1.69        0.46     31.17 o 
  -4  16   2        0.04        6.10     24.48 o 
  -3  16   2      228.15      240.10     23.21 o 
  -2  16   2       12.27       12.34     15.70 o 
  -1  16   2      559.66      525.29     20.17 o 
   0  16   2       13.85       11.80     11.00 o 
   1  16   2      156.44      153.85     12.50 o 
   2  16   2        2.02        2.81     20.60 o 
   3  16   2      172.62      157.48     49.74 o 
   4  16   2        9.31        5.39     31.30 o 
   5  16   2        4.36      -16.62     36.45 o 
  -5  17   2        1.57        6.28     32.06 o 
  -4  17   2        2.97        2.10     23.46 o 
  -3  17   2       14.98        9.69     19.21 o 
  -2  17   2      158.99      155.79     18.98 o 
  -1  17   2       72.66       63.91     13.11 o 
   0  17   2      205.16      174.04     13.78 o 
   1  17   2       55.67       63.48     11.93 o 
   2  17   2       17.94       11.62     22.92 o 
   3  17   2       13.34        2.48     27.29 o 
   4  17   2       44.45       24.24     32.70 o 
   5  17   2        0.85        1.43     41.87 o 
  -4  18   2        0.54      -12.59     25.23 o 
  -3  18   2       86.15       74.57     21.89 o 
  -2  18   2       18.42       11.02     17.12 o 
  -1  18   2      222.50      203.63     24.38 o 
   0  18   2      721.15      753.50     61.52 o 
   1  18   2        2.02       -1.71     11.74 o 
   2  18   2        5.91        3.22     23.95 o 
   3  18   2       36.18       17.64     28.85 o 
   4  18   2       36.88       43.43     34.11 o 
  -4  19   2       26.03       18.61     27.71 o 
  -3  19   2        8.52       13.63     23.11 o 
  -2  19   2        2.99       -6.25     18.02 o 
  -1  19   2       89.91      106.35     15.49 o 
   0  19   2       61.05       53.60     17.73 o 
   1  19   2       27.20       43.92     16.96 o 
   2  19   2       81.71       80.72     42.70 o 
   3  19   2        0.05       14.73     29.96 o 
   4  19   2       14.38       14.96     34.50 o 
  -4  20   2        3.94        9.85     27.06 o 
  -3  20   2        6.15       -0.45     23.44 o 
  -2  20   2       19.75       12.35     19.83 o 
  -1  20   2      107.34       76.55     18.29 o 
   0  20   2       34.38       13.85     14.61 o 
   1  20   2       27.40       29.39     23.44 o 
   2  20   2        5.01       -1.16     26.02 o 
   3  20   2        3.10       -8.22     31.51 o 
   4  20   2       13.90       -3.94     34.40 o 
  -4  21   2       34.88       15.49     29.08 o 
  -3  21   2       31.84        8.22     22.37 o 
  -2  21   2       23.44        7.98     20.83 o 
  -1  21   2       12.46        3.69     18.66 o 
   0  21   2      111.10       98.98     18.62 o 
   1  21   2      162.83      129.58     38.44 o 
   2  21   2      193.49      215.48     52.05 o 
   3  21   2        3.72        2.63     29.65 o 
   4  21   2        7.60        6.54     33.86 o 
  -4  22   2       33.45       24.45     29.30 o 
  -3  22   2       16.70       14.65     23.57 o 
  -2  22   2        0.20        6.85     21.65 o 
  -1  22   2       53.39       21.82     20.25 o 
   0  22   2       89.15       71.21     19.13 o 
   1  22   2       11.53       -6.28     26.60 o 
   2  22   2       11.79        3.12     28.69 o 
   3  22   2       19.31       -0.85     32.16 o 
   4  22   2        3.01        5.68     35.14 o 
  -4  23   2        4.88       -0.31     28.73 o 
  -3  23   2        2.13       -9.15     24.56 o 
  -2  23   2        1.03       16.14     23.01 o 
  -1  23   2       15.33       13.57     20.85 o 
   0  23   2       38.67       41.62     19.30 o 
   1  23   2       25.10       43.63     29.21 o 
   2  23   2       30.66        0.06     32.46 o 
   3  23   2        0.02       -7.83     35.06 o 
   4  23   2        0.26      -10.78     41.83 o 
  -3  24   2        0.87      -13.20     25.31 o 
  -2  24   2        7.80       13.50     25.19 o 
  -1  24   2        0.46       -5.65     21.36 o 
   0  24   2       46.20       49.01     21.91 o 
   1  24   2      136.12       90.54     55.56 o 
   2  24   2        2.25       12.36     33.94 o 
   3  24   2       12.37      -14.53     38.32 o 
  -3  25   2        2.72       -1.42     26.78 o 
  -2  25   2       21.86       26.45     25.44 o 
  -1  25   2        0.15       -5.99     22.39 o 
   0  25   2       14.85       37.17     32.57 o 
   1  25   2       39.72       27.84     30.15 o 
   2  25   2        9.32      -29.31     34.38 o 
   3  25   2        2.22       -6.64     36.70 o 
  -3  26   2        2.01        9.66     31.62 o 
  -2  26   2        1.86        2.56     25.80 o 
  -1  26   2        0.14      -11.93     24.91 o 
   0  26   2       18.65       11.46     55.39 o 
   1  26   2       85.77       99.64     85.48 o 
   2  26   2        6.56        5.58     35.93 o 
   3  26   2        4.42       11.31     42.14 o 
  -2  27   2       96.48       61.08     30.92 o 
  -1  27   2        0.82       -8.82     25.07 o 
   0  27   2       51.03       25.99     59.28 o 
   1  27   2       79.07       48.28     61.91 o 
   2  27   2        2.20        0.20     40.09 o 
  -2  28   2        0.45        2.90     30.23 o 
  -1  28   2        0.21       -6.02     26.35 o 
   0  28   2       12.86       29.84     63.65 o 
   1  28   2        0.02      -16.54     60.38 o 
   2  28   2        0.18        3.03     40.32 o 
  -2  29   2        5.12       -9.92     30.22 o 
  -1  29   2        0.32        7.33     30.03 o 
   0  29   2       19.33        7.19     65.84 o 
   1  29   2        2.56      -28.51     66.37 o 
   2  29   2        1.48      -19.68     41.34 o 
  -1  30   2       11.60       13.73     68.22 o 
   0  30   2        4.81      -56.64     67.61 o 
   1  30   2        0.03       36.69     75.09 o 
  -4   1   3      280.53      301.40     21.01 o 
  -3   1   3      182.68      197.64     11.97 o 
  -2   1   3      600.04      630.42     24.63 o 
  -1   1   3      102.42      104.78      7.98 o 
   0   1   3      547.40      565.66      9.62 o 
   1   1   3      254.78      258.58     18.22 o 
   2   1   3     4912.93     5077.44     91.84 o 
   3   1   3       21.46       16.56     13.54 o 
   4   1   3       93.55       86.36     21.14 o 
   5   1   3        1.13        3.74     28.72 o 
  -4   2   3       11.70       20.08     16.24 o 
  -3   2   3       48.93       64.71     10.35 o 
  -2   2   3      701.93      712.82     14.49 o 
  -1   2   3    10779.42    10516.14     97.96 o 
   0   2   3      278.04      262.41     15.99 o 
   1   2   3      486.42      469.29     36.51 o 
   2   2   3     1193.19     1285.45     48.74 o 
   3   2   3       19.65       43.66     27.63 o 
   4   2   3        8.80        6.87     20.26 o 
   5   2   3       32.01       12.14     28.42 o 
  -5   3   3        0.14       -1.21     25.98 o 
  -4   3   3       12.34        2.87     15.49 o 
  -3   3   3      658.00      746.71     52.74 o 
  -2   3   3      405.90      428.42     18.53 o 
  -1   3   3      131.87      135.38      7.26 o 
   0   3   3     2083.25     2052.50     20.81 o 
   1   3   3      342.19      385.57     13.36 o 
   2   3   3      786.31      818.14     18.86 o 
   3   3   3      182.04      184.05     22.97 o 
   4   3   3      120.60      111.49     20.30 o 
   5   3   3        0.15       18.81     41.33 o 
   6   3   3       14.51       38.62     53.17 o 
  -5   4   3        2.16       15.36     28.46 o 
  -4   4   3        5.09        1.81     21.56 o 
  -3   4   3       14.37        6.43      9.85 o 
  -2   4   3        6.76        3.49      7.03 o 
  -1   4   3      186.52      199.82     13.16 o 
   0   4   3       14.45       20.37      6.53 o 
   1   4   3        0.48        4.59      9.00 o 
   2   4   3       91.36      106.35     14.65 o 
   3   4   3       41.52       35.79     18.73 o 
   4   4   3        4.95        2.54     19.34 o 
   5   4   3        1.25        1.69     40.05 o 
  -5   5   3       54.52       76.91     30.72 o 
  -4   5   3        3.90        8.48     20.53 o 
  -3   5   3      219.76      231.66     12.45 o 
  -2   5   3     1010.21     1041.31     33.52 o 
  -1   5   3     1593.31     1551.66     16.85 o 
   0   5   3     5882.48     5335.53    190.79 o 
   1   5   3     2131.38     2012.66     27.30 o 
   2   5   3       95.24      124.44     10.85 o 
   3   5   3       12.44       12.58     19.96 o 
   4   5   3       19.25       19.11     19.92 o 
   5   5   3        5.98       14.38     44.42 o 
  -5   6   3        2.44      -16.19     29.73 o 
  -4   6   3       34.79        3.16     22.41 o 
  -3   6   3       18.13       22.67     11.60 o 
  -2   6   3      156.61      154.04     10.56 o 
  -1   6   3       79.41       84.06      6.95 o 
   0   6   3      274.83      248.52     19.64 o 
   1   6   3      285.76      315.10     11.42 o 
   2   6   3      317.93      359.34     22.67 o 
   3   6   3        0.96        8.92     21.10 o 
   4   6   3       17.16        9.68     19.49 o 
   5   6   3       15.86        4.33     35.71 o 
  -5   7   3      105.43       79.39     30.38 o 
  -4   7   3       10.42        9.09     21.97 o 
  -3   7   3        5.08       -8.61     11.06 o 
  -2   7   3      891.14      813.97     30.19 o 
  -1   7   3      139.70      137.37     15.18 o 
   0   7   3      353.93      325.66     32.31 o 
   1   7   3     5080.79     5122.17    180.13 o 
   2   7   3       15.29        2.79     11.24 o 
   3   7   3       17.63        8.06     21.34 o 
   4   7   3       15.93       27.46     21.53 o 
   5   7   3       14.24       12.38     34.95 o 
  -5   8   3        4.33       11.55     29.15 o 
  -4   8   3       35.87       41.96     22.77 o 
  -3   8   3      180.45      176.41     14.32 o 
  -2   8   3     2329.95     2183.06     48.24 o 
  -1   8   3     1096.99     1078.80     17.26 o 
   0   8   3       79.93       88.25      7.15 o 
   1   8   3        2.33        7.59      7.10 o 
   2   8   3      350.20      400.53     94.68 o 
   3   8   3      298.04      314.16     28.08 o 
   4   8   3      326.16      322.72     35.17 o 
   5   8   3        9.61       20.73     35.83 o 
  -5   9   3        0.08       10.49     29.88 o 
  -4   9   3       41.38        7.08     22.72 o 
  -3   9   3       15.60        9.50     12.32 o 
  -2   9   3     3527.56     3823.87     61.98 o 
  -1   9   3      472.01      505.89     25.83 o 
   0   9   3     1239.79     1247.67     23.75 o 
   1   9   3       91.39      109.71     13.03 o 
   2   9   3      271.47      289.74     15.86 o 
   3   9   3       16.86       22.10     21.20 o 
   4   9   3      455.33      487.32    143.55 o 
   5   9   3        1.28        0.14     31.72 o 
  -5  10   3        4.22        8.41     30.84 o 
  -4  10   3       20.63       44.19     20.79 o 
  -3  10   3        0.68        2.14     15.54 o 
  -2  10   3      151.72      166.99     12.08 o 
  -1  10   3      223.23      234.05     12.53 o 
   0  10   3      154.88      167.74     10.17 o 
   1  10   3       32.10       53.03      8.44 o 
   2  10   3      481.45      523.19     31.23 o 
   3  10   3       90.40       97.87     22.77 o 
   4  10   3       27.00       29.32     28.10 o 
   5  10   3        0.34       -5.00     34.40 o 
  -5  11   3        0.37       10.07     36.76 o 
  -4  11   3       66.10       82.60     22.57 o 
  -3  11   3      435.49      520.02     53.60 o 
  -2  11   3        5.08        1.60     10.89 o 
  -1  11   3     1228.89     1223.68     26.37 o 
   0  11   3      162.79      188.60     15.06 o 
   1  11   3      460.95      491.28     20.02 o 
   2  11   3      229.86      234.85     40.18 o 
   3  11   3      144.18      161.92     23.14 o 
   4  11   3       13.07       37.67     29.87 o 
   5  11   3       23.39       19.14     33.00 o 
  -5  12   3        5.28        9.32     33.66 o 
  -4  12   3       45.42       12.68     21.28 o 
  -3  12   3      126.00      137.36     18.54 o 
  -2  12   3       26.32       23.89     11.25 o 
  -1  12   3      891.66      843.22     14.89 o 
   0  12   3        7.02       11.74      9.77 o 
   1  12   3      404.51      470.03     20.90 o 
   2  12   3        1.92       15.90     13.78 o 
   3  12   3      126.99       81.98     21.10 o 
   4  12   3        0.11       -6.05     26.23 o 
   5  12   3        1.76       -1.54     36.07 o 
  -5  13   3        0.34      -10.05     32.38 o 
  -4  13   3       49.35       41.50     22.74 o 
  -3  13   3      326.89      280.16     23.64 o 
  -2  13   3       21.60       29.30     11.85 o 
  -1  13   3      747.46      777.55     17.96 o 
   0  13   3      122.14      145.31     11.80 o 
   1  13   3      624.23      659.96     20.86 o 
   2  13   3     1043.49     1029.63    149.28 o 
   3  13   3      153.75      115.00     45.31 o 
   4  13   3       19.90       16.84     27.47 o 
   5  13   3       53.82       38.01     34.36 o 
  -5  14   3        0.04       -4.92     29.94 o 
  -4  14   3       46.24       47.54     24.05 o 
  -3  14   3       36.07       47.69     18.83 o 
  -2  14   3      329.38      355.00     17.55 o 
  -1  14   3     1029.06     1028.10     30.39 o 
   0  14   3      197.04      200.34     12.97 o 
   1  14   3        1.04       -2.47     10.58 o 
   2  14   3       15.61        1.10     14.78 o 
   3  14   3        4.07       -4.63     22.32 o 
   4  14   3       33.36       16.62     27.20 o 
   5  14   3       65.28       43.31     36.62 o 
  -5  15   3        0.01      -10.02     31.33 o 
  -4  15   3       13.26       21.35     22.78 o 
  -3  15   3       53.69       60.55     20.46 o 
  -2  15   3        7.65       -1.70     13.09 o 
  -1  15   3      165.25      166.68     23.78 o 
   0  15   3      306.27      336.59     18.35 o 
   1  15   3       42.91       25.03     11.32 o 
   2  15   3      245.27      245.44     23.12 o 
   3  15   3      265.09      309.10    101.46 o 
   4  15   3        1.55        4.35     29.47 o 
   5  15   3        1.52      -14.97     39.59 o 
  -5  16   3        0.44        2.74     30.47 o 
  -4  16   3       26.46        1.16     23.86 o 
  -3  16   3        2.30       -7.31     18.11 o 
  -2  16   3      386.59      411.15     27.18 o 
  -1  16   3       93.64       89.73     13.43 o 
   0  16   3      586.00      626.49     41.77 o 
   1  16   3      143.99      162.67     16.09 o 
   2  16   3      439.63      509.44    108.74 o 
   3  16   3       51.21       51.02     24.81 o 
   4  16   3       59.27        5.16     29.70 o 
   5  16   3        0.40       19.17     38.02 o 
  -5  17   3       12.27       31.51     33.67 o 
  -4  17   3       11.70       -9.50     25.92 o 
  -3  17   3        3.80        1.93     19.21 o 
  -2  17   3      156.15      132.67     18.77 o 
  -1  17   3       39.63       47.09     13.75 o 
   0  17   3      353.93      426.36     22.96 o 
   1  17   3      119.46      116.55     13.19 o 
   2  17   3       17.28       20.35     23.23 o 
   3  17   3       23.78       16.42     27.66 o 
   4  17   3       16.92        1.10     33.49 o 
   5  17   3       24.12        7.13     42.44 o 
  -4  18   3        1.75        5.10     26.78 o 
  -3  18   3       20.81        5.66     19.81 o 
  -2  18   3       22.72       29.13     17.11 o 
  -1  18   3        7.66       -9.02     13.35 o 
   0  18   3       35.77       63.56     15.17 o 
   1  18   3        1.08       21.29     16.02 o 
   2  18   3      115.48       65.35     26.18 o 
   3  18   3       16.86       -1.00     27.86 o 
   4  18   3        0.00       -4.33     34.44 o 
  -4  19   3        2.30       -6.21     27.40 o 
  -3  19   3       13.82       -7.23     22.92 o 
  -2  19   3       43.18       15.05     19.58 o 
  -1  19   3       33.66       26.66     15.06 o 
   0  19   3      255.85      286.79     30.48 o 
   1  19   3      222.33      264.22     42.10 o 
   2  19   3       42.65       17.63     26.73 o 
   3  19   3        1.17       -5.17     28.48 o 
   4  19   3       10.14      -14.54     33.83 o 
  -4  20   3       22.75        3.28     28.01 o 
  -3  20   3        2.70        8.67     23.80 o 
  -2  20   3      112.11      115.01     22.44 o 
  -1  20   3       53.11       48.75     16.81 o 
   0  20   3      268.46      315.93     56.22 o 
   1  20   3      102.72      114.40     29.01 o 
   2  20   3       24.22       13.22     28.22 o 
   3  20   3       23.33        8.82     32.60 o 
   4  20   3       33.21       12.09     38.83 o 
  -4  21   3        0.42       -9.42     28.06 o 
  -3  21   3        0.07       -4.47     24.11 o 
  -2  21   3       29.50       40.03     22.27 o 
  -1  21   3        1.34       11.50     15.99 o 
   0  21   3      441.03      460.81     44.12 o 
   1  21   3       19.23       13.01     26.29 o 
   2  21   3        3.86       -0.29     30.25 o 
   3  21   3        1.80       -4.94     34.66 o 
   4  21   3       16.50       -2.73     37.15 o 
  -4  22   3        0.02      -15.96     30.58 o 
  -3  22   3       38.65       12.97     26.59 o 
  -2  22   3       36.69       28.04     21.98 o 
  -1  22   3       14.59        3.77     17.86 o 
   0  22   3       11.99       11.16     19.56 o 
   1  22   3       56.80       57.73     29.70 o 
   2  22   3       12.50       35.58     32.45 o 
   3  22   3       33.25       18.81     35.65 o 
   4  22   3       16.56       19.80     43.24 o 
  -3  23   3       60.68       44.00     27.50 o 
  -2  23   3       11.33       -8.76     23.85 o 
  -1  23   3       16.59       15.32     22.56 o 
   0  23   3      111.75      138.12     23.73 o 
   1  23   3        9.28        8.15     28.32 o 
   2  23   3       21.30       31.89     34.29 o 
   3  23   3        0.00      -18.45     37.16 o 
  -3  24   3       10.54       -4.86     29.31 o 
  -2  24   3        4.08        2.40     23.17 o 
  -1  24   3        8.76        1.52     22.35 o 
   0  24   3       19.85       29.08     23.81 o 
   1  24   3      175.45      169.50     59.94 o 
   2  24   3        6.13      -28.54     35.11 o 
   3  24   3       10.90      -24.30     38.15 o 
  -3  25   3       16.48        2.26     28.04 o 
  -2  25   3        1.38        5.12     26.79 o 
  -1  25   3       33.26       29.77     23.34 o 
   0  25   3        4.52       -3.87     31.25 o 
   1  25   3        0.50      -22.99     48.07 o 
   2  25   3       16.59       -5.70     35.52 o 
   3  25   3        0.00      -13.63     45.00 o 
  -3  26   3        8.83        2.62     33.05 o 
  -2  26   3        2.64        7.66     30.48 o 
  -1  26   3       62.32       53.75     26.50 o 
   0  26   3       10.49       23.61     76.81 o 
   1  26   3        1.27       21.81     83.24 o 
   2  26   3       10.31       -2.14     44.16 o 
   3  26   3        0.51       -5.72     47.75 o 
  -2  27   3        7.88        7.70     32.84 o 
  -1  27   3       20.76       20.32     29.24 o 
   0  27   3        2.77       -9.06     81.72 o 
   1  27   3        3.71       -1.92     88.96 o 
   2  27   3        1.11        1.35     42.40 o 
  -2  28   3        0.48       -2.39     34.17 o 
  -1  28   3       47.11       17.09     30.24 o 
   0  28   3        9.18       71.29     91.44 o 
   1  28   3        0.42       21.87     84.81 o 
   2  28   3        1.77        1.91     47.47 o 
  -1  29   3        2.12        6.76     32.36 o 
   0  29   3       20.42      -10.18     93.07 o 
   1  29   3        0.01       75.04     94.59 o 
  -1  30   3        5.58       19.78     96.76 o 
   0  30   3        2.12       66.09     98.25 o 
   1  30   3        3.27       44.02    100.02 o 
  -4   0   4       33.33       11.77     19.06 o 
  -3   0   4       73.74       51.12     16.01 o 
  -2   0   4     6181.02     6634.56     88.25 o 
  -1   0   4      130.25      136.71      9.97 o 
   0   0   4     5628.09     5281.20    128.41 o 
   1   0   4        0.18       -6.83     10.85 o 
   2   0   4       24.29       18.02     13.60 o 
   3   0   4       90.03      103.36     39.73 o 
   4   0   4      117.49      124.12     34.36 o 
   5   0   4       35.42       10.15     46.36 o 
  -4   1   4       83.06       88.05     17.49 o 
  -3   1   4       61.53       80.79     11.89 o 
  -2   1   4      202.30      196.27     18.76 o 
  -1   1   4      681.98      690.06     12.69 o 
   0   1   4       23.73       18.28      5.06 o 
   1   1   4     3192.26     3159.18     31.44 o 
   2   1   4     1606.35     1668.12     24.51 o 
   3   1   4       36.08       35.81     20.10 o 
   4   1   4       48.73       51.76     22.17 o 
   5   1   4        0.73        3.28     31.75 o 
  -5   2   4        1.99      -12.69     36.30 o 
  -4   2   4      106.45      105.44     18.12 o 
  -3   2   4       68.89       83.49     11.90 o 
  -2   2   4      494.54      494.82     34.46 o 
  -1   2   4      732.54      741.37     13.11 o 
   0   2   4      618.05      562.13     11.41 o 
   1   2   4      685.63      656.46     12.43 o 
   2   2   4     1400.47     1583.47     37.36 o 
   3   2   4      198.62      172.15     14.82 o 
   4   2   4      110.71      113.68     25.30 o 
   5   2   4       26.79       23.18     31.15 o 
  -5   3   4       17.77        2.54     41.42 o 
  -4   3   4       79.29      116.47    123.43 o 
  -3   3   4      114.74      113.50     16.91 o 
  -2   3   4       13.53       10.16      8.00 o 
  -1   3   4        8.35        8.99      6.26 o 
   0   3   4     4501.49     4247.31     55.90 o 
   1   3   4     1034.41     1012.71     16.72 o 
   2   3   4       15.04       28.89     14.18 o 
   3   3   4       33.44       26.26     13.22 o 
   4   3   4       39.45       43.85     21.62 o 
   5   3   4       18.77       28.50     34.47 o 
  -5   4   4        3.90       -5.38     27.39 o 
  -4   4   4       76.37       52.87     17.22 o 
  -3   4   4       73.53       64.41     11.41 o 
  -2   4   4       49.46       31.99      8.84 o 
  -1   4   4        0.64       -3.03      6.02 o 
   0   4   4     3945.24     3885.73     40.64 o 
   1   4   4        0.44        2.32      6.77 o 
   2   4   4      230.84      249.91     17.66 o 
   3   4   4       11.94       16.62     20.45 o 
   4   4   4       38.51       30.81     22.81 o 
   5   4   4        5.50      -11.58     42.51 o 
  -5   5   4        7.37       11.30     29.11 o 
  -4   5   4        3.63      -11.88     20.10 o 
  -3   5   4      419.27      456.77     26.01 o 
  -2   5   4      344.64      350.65     14.70 o 
  -1   5   4      810.65      743.22     41.38 o 
   0   5   4       54.19       59.42      7.73 o 
   1   5   4      272.57      287.05     26.15 o 
   2   5   4      218.56      216.85     16.23 o 
   3   5   4        0.46        4.93     19.20 o 
   4   5   4        0.05        6.64     23.03 o 
   5   5   4        5.47      -20.72     45.19 o 
  -5   6   4        6.93        4.52     29.78 o 
  -4   6   4        8.00       26.82     24.66 o 
  -3   6   4        4.51        6.02     13.40 o 
  -2   6   4     2299.11     2285.94     26.35 o 
  -1   6   4      201.69      215.18     13.28 o 
   0   6   4      811.34      788.77     20.33 o 
   1   6   4     2420.43     1837.52    433.08 o 
   2   6   4     1633.60     1686.37     24.54 o 
   3   6   4        3.86        5.67     20.94 o 
   4   6   4       24.63       35.21     25.69 o 
   5   6   4        2.77        2.25     33.57 o 
  -5   7   4        3.35       11.48     27.91 o 
  -4   7   4       95.66      121.92     22.88 o 
  -3   7   4       98.90      106.47     15.66 o 
  -2   7   4      797.00      763.79     15.95 o 
  -1   7   4      146.11      147.97     21.22 o 
   0   7   4      255.12      294.68     24.15 o 
   1   7   4       90.96       97.38     17.80 o 
   2   7   4       82.44      103.74     19.80 o 
   3   7   4        3.55        4.37     20.63 o 
   4   7   4        0.94        6.23     28.74 o 
   5   7   4        8.84       16.34     36.89 o 
  -5   8   4        7.62        2.68     30.92 o 
  -4   8   4       17.78        7.39     21.73 o 
  -3   8   4       51.78       33.93     17.01 o 
  -2   8   4     1853.83     1850.13     39.17 o 
  -1   8   4      215.86      219.30     17.49 o 
   0   8   4      632.02      652.49     26.33 o 
   1   8   4       62.97       61.31      8.88 o 
   2   8   4      107.84       77.31     16.59 o 
   3   8   4       61.33       59.04     22.04 o 
   4   8   4       55.18       74.83     31.33 o 
   5   8   4        6.62       -7.05     38.05 o 
  -5   9   4        9.64       27.09     32.76 o 
  -4   9   4      219.28      217.18     26.46 o 
  -3   9   4      136.72      144.48     15.25 o 
  -2   9   4      114.27      119.57     12.33 o 
  -1   9   4      153.50      175.47     19.70 o 
   0   9   4      448.40      418.77     37.76 o 
   1   9   4     3295.18     3384.89    224.26 o 
   2   9   4      378.62      453.49     31.99 o 
   3   9   4       54.65       16.92     21.92 o 
   4   9   4       26.81       41.37     27.97 o 
   5   9   4       78.00       64.98     31.13 o 
  -5  10   4       21.90       35.70     31.06 o 
  -4  10   4       43.93       49.31     25.13 o 
  -3  10   4       48.78       44.13     14.53 o 
  -2  10   4     1791.34     1759.88     74.78 o 
  -1  10   4      195.23      206.66     11.71 o 
   0  10   4        0.37        5.12      7.77 o 
   1  10   4      450.41      511.81     33.78 o 
   2  10   4      174.91      155.03     14.70 o 
   3  10   4       60.26       80.59     23.10 o 
   4  10   4      470.05      353.87    116.46 o 
   5  10   4        4.51       -5.99     32.68 o 
  -5  11   4        2.14       22.17     30.71 o 
  -4  11   4       26.07       24.14     23.71 o 
  -3  11   4      294.22      335.92     27.03 o 
  -2  11   4      377.54      404.82     19.76 o 
  -1  11   4      322.24      342.34     19.85 o 
   0  11   4      166.60      187.65     10.36 o 
   1  11   4       24.29        3.71     10.07 o 
   2  11   4       83.16       68.77     21.21 o 
   3  11   4        1.35       -2.63     22.16 o 
   4  11   4       14.80       32.46     29.81 o 
   5  11   4        7.95       -3.44     33.25 o 
  -5  12   4        2.82       16.13     34.00 o 
  -4  12   4       98.29       70.38     23.53 o 
  -3  12   4      562.94      498.47     29.12 o 
  -2  12   4      645.70      698.08     47.20 o 
  -1  12   4      167.02      154.18     13.71 o 
   0  12   4       15.52        8.03      9.16 o 
   1  12   4       34.53       45.71     10.52 o 
   2  12   4       35.02       36.42     22.20 o 
   3  12   4      794.49      666.87    118.24 o 
   4  12   4       44.12       25.45     30.60 o 
   5  12   4        1.90       12.46     35.96 o 
  -5  13   4       11.83       -2.95     29.78 o 
  -4  13   4        3.33       22.86     22.35 o 
  -3  13   4      118.46      103.00     20.25 o 
  -2  13   4       22.55       11.61     13.29 o 
  -1  13   4       17.24       30.75      9.97 o 
   0  13   4       58.61       56.92     10.54 o 
   1  13   4      145.09      126.28     12.26 o 
   2  13   4        0.08       -1.58     15.34 o 
   3  13   4      420.81      407.85    131.32 o 
   4  13   4       11.71       17.65     28.12 o 
   5  13   4        6.70        8.41     34.69 o 
  -5  14   4        0.05        1.96     32.65 o 
  -4  14   4       55.36       17.44     21.92 o 
  -3  14   4      186.11      181.90     21.55 o 
  -2  14   4      206.74      224.95     31.34 o 
  -1  14   4       90.62       84.38     15.52 o 
   0  14   4       14.95       18.94     10.56 o 
   1  14   4       39.85       48.06     12.47 o 
   2  14   4        0.00        8.22     15.64 o 
   3  14   4      108.01       77.57     35.93 o 
   4  14   4       55.81       26.53     30.09 o 
   5  14   4        0.26       -1.01     35.04 o 
  -5  15   4       10.74        5.31     34.18 o 
  -4  15   4       20.78       19.65     23.24 o 
  -3  15   4       94.52       87.48     21.51 o 
  -2  15   4        4.30       -3.08     14.50 o 
  -1  15   4       57.08       42.49     12.60 o 
   0  15   4      305.92      328.11     22.11 o 
   1  15   4      478.20      509.49     38.92 o 
   2  15   4       99.08       79.75     17.63 o 
   3  15   4       50.09       50.80     27.49 o 
   4  15   4        0.12      -10.52     29.56 o 
   5  15   4       10.20       -3.18     35.38 o 
  -5  16   4        4.91        4.19     35.24 o 
  -4  16   4       12.31        4.06     24.92 o 
  -3  16   4       32.33       32.78     21.00 o 
  -2  16   4       51.00       52.69     15.62 o 
  -1  16   4      421.74      408.29     35.04 o 
   0  16   4      601.50      621.16     55.42 o 
   1  16   4       30.77       34.14     13.77 o 
   2  16   4       15.60        3.22     18.10 o 
   3  16   4       80.62       78.58     30.68 o 
   4  16   4        0.10        0.20     32.50 o 
   5  16   4       12.69       22.52     38.74 o 
  -4  17   4        1.45       11.21     26.35 o 
  -3  17   4       71.22       72.92     24.64 o 
  -2  17   4        4.34        5.96     15.92 o 
  -1  17   4      370.83      337.76     22.02 o 
   0  17   4      165.32      183.25     24.23 o 
   1  17   4      753.13      684.43     93.42 o 
   2  17   4      116.56      102.05     25.15 o 
   3  17   4        1.63       -4.53     29.38 o 
   4  17   4        6.08       -8.21     30.80 o 
  -4  18   4       12.60        6.80     25.15 o 
  -3  18   4       88.23       85.46     23.33 o 
  -2  18   4        0.19       -7.12     18.21 o 
  -1  18   4      101.48      103.99     24.76 o 
   0  18   4      113.91      133.94     15.71 o 
   1  18   4        0.04        7.41     17.09 o 
   2  18   4      236.12      252.20     78.35 o 
   3  18   4        0.01       -4.14     30.69 o 
   4  18   4       16.39       -0.84     35.03 o 
  -4  19   4        8.09        4.35     27.54 o 
  -3  19   4       12.01        4.22     22.54 o 
  -2  19   4        0.93        2.92     20.61 o 
  -1  19   4      249.67      217.93     22.96 o 
   0  19   4       15.56       38.36     15.87 o 
   1  19   4       44.85       46.08     17.86 o 
   2  19   4        3.44       -0.65     25.99 o 
   3  19   4        1.31       -8.36     31.08 o 
   4  19   4       16.50       -4.13     43.03 o 
  -4  20   4       13.74       19.41     29.53 o 
  -3  20   4       17.25       28.38     24.48 o 
  -2  20   4        2.64       -0.67     20.23 o 
  -1  20   4       40.61       29.74     16.43 o 
   0  20   4      657.83      619.69     97.19 o 
   1  20   4       35.48       48.70     18.92 o 
   2  20   4      297.25      252.27     71.31 o 
   3  20   4        9.67       -3.82     34.02 o 
   4  20   4        1.99        5.78     39.76 o 
  -4  21   4        4.36       -6.42     35.60 o 
  -3  21   4       49.84       19.50     25.74 o 
  -2  21   4       38.81       26.04     22.59 o 
  -1  21   4       12.93       11.84     17.91 o 
   0  21   4       71.25       60.04     23.18 o 
   1  21   4        2.48        1.36     21.35 o 
   2  21   4       17.77       -7.32     33.82 o 
   3  21   4       55.93        9.43     39.03 o 
   4  21   4        7.00       -4.91     45.33 o 
  -4  22   4        8.84        0.36     36.47 o 
  -3  22   4        4.84       -2.20     29.85 o 
  -2  22   4       12.54       18.38     26.93 o 
  -1  22   4       27.95       14.48     19.33 o 
   0  22   4       21.18       17.69     24.85 o 
   1  22   4       26.32       44.70     33.61 o 
   2  22   4        0.18        7.12     38.05 o 
   3  22   4       27.64        7.13     37.86 o 
   4  22   4        0.08        2.79     51.08 o 
  -3  23   4       31.44        3.68     31.56 o 
  -2  23   4       52.94       39.63     28.08 o 
  -1  23   4       86.95       67.07     21.92 o 
   0  23   4       34.14       13.88     23.58 o 
   1  23   4        0.80       -5.38     37.46 o 
   2  23   4        2.41        3.99     39.81 o 
   3  23   4        3.06       -9.14     45.02 o 
  -3  24   4        1.04       14.29     32.79 o 
  -2  24   4       14.55       16.50     29.15 o 
  -1  24   4       26.55       38.83     27.04 o 
   0  24   4        2.49       22.08     34.24 o 
   1  24   4       13.00      -12.78     71.58 o 
   2  24   4        0.64       10.93     41.31 o 
   3  24   4       49.69       61.16     46.16 o 
  -3  25   4        0.41      -17.55     35.85 o 
  -2  25   4       17.37       15.47     30.91 o 
  -1  25   4        6.23      -24.39     25.10 o 
   0  25   4       36.61       33.16     33.24 o 
   1  25   4        3.25       -2.43     65.40 o 
   2  25   4        2.43      -15.47     42.86 o 
   3  25   4        9.96        9.89     50.54 o 
  -2  26   4       51.39       42.12     30.13 o 
  -1  26   4        0.58      -16.77     26.91 o 
   0  26   4        0.03       22.11     32.99 o 
   1  26   4        1.07      -36.59     81.72 o 
   2  26   4        1.26       13.57     44.87 o 
  -2  27   4       10.42       15.27     35.32 o 
  -1  27   4        0.85        6.31     30.25 o 
   0  27   4        1.18       -2.20     83.73 o 
   1  27   4        1.31        1.63     75.12 o 
   2  27   4        0.04        6.08     47.22 o 
  -2  28   4       15.47       11.70     32.90 o 
  -1  28   4        5.11        2.66     32.48 o 
   0  28   4        0.14       33.04     66.22 o 
   1  28   4        0.18        5.00     89.01 o 
   2  28   4        2.05      -11.40     50.06 o 
  -1  29   4        0.21        6.14     40.85 o 
   0  29   4        6.84       37.98     60.35 o 
   1  29   4        5.38        1.97     97.02 o 
  -5   1   5        0.81       11.12     37.39 o 
  -4   1   5       39.80       41.31     18.87 o 
  -3   1   5      232.48      238.28     31.05 o 
  -2   1   5        8.35       -1.07      8.94 o 
  -1   1   5     1881.49     1761.84     36.26 o 
   0   1   5     2716.78     2847.96     40.90 o 
   1   1   5      696.43      693.80     14.11 o 
   2   1   5       71.02       72.05     11.74 o 
   3   1   5        0.69        5.95     12.81 o 
   4   1   5       92.15      128.20     37.17 o 
   5   1   5       49.38       30.89     41.39 o 
  -5   2   5        0.85       -4.86     40.13 o 
  -4   2   5       23.01       20.47     18.12 o 
  -3   2   5      234.59      250.90     21.05 o 
  -2   2   5        8.47       -5.34      9.09 o 
  -1   2   5       21.01       33.35      7.34 o 
   0   2   5      156.78      156.16     11.57 o 
   1   2   5       74.24       69.71      8.42 o 
   2   2   5       55.74       69.83     12.89 o 
   3   2   5      375.26      439.66     46.85 o 
   4   2   5       21.30       66.99     33.82 o 
   5   2   5       20.68       23.49     43.82 o 
  -5   3   5        8.81       20.12     41.65 o 
  -4   3   5       46.36       39.04     17.55 o 
  -3   3   5      138.26      125.25     12.94 o 
  -2   3   5      146.65      158.68     10.69 o 
  -1   3   5     1142.96     1177.29     29.21 o 
   0   3   5       83.36       83.59      7.95 o 
   1   3   5      180.64      195.96     11.08 o 
   2   3   5        7.22        8.20     12.20 o 
   3   3   5       88.26       95.02     54.37 o 
   4   3   5       13.83       23.58     28.02 o 
   5   3   5       33.33       45.95     44.38 o 
  -5   4   5        3.65        1.92     43.02 o 
  -4   4   5       37.91       34.18     18.76 o 
  -3   4   5       24.25       12.19     11.33 o 
  -2   4   5      381.91      407.43     13.60 o 
  -1   4   5       11.38        5.42      7.85 o 
   0   4   5      331.74      359.17     10.60 o 
   1   4   5      687.88      678.89     25.20 o 
   2   4   5       47.52       52.12     13.05 o 
   3   4   5       28.34       21.21     21.63 o 
   4   4   5        1.02        3.38     27.81 o 
   5   4   5        0.06       18.84     44.56 o 
  -5   5   5       52.39       30.74     31.34 o 
  -4   5   5       60.87       60.48     18.29 o 
  -3   5   5       91.52       99.70     15.81 o 
  -2   5   5       10.79       13.93      9.19 o 
  -1   5   5     1542.73     1544.59     34.79 o 
   0   5   5     5670.63     5972.52    109.17 o 
   1   5   5     3793.01     3746.91     41.23 o 
   2   5   5      120.88      103.77     17.45 o 
   3   5   5      605.95      520.78     73.69 o 
   4   5   5       32.00       12.92     25.88 o 
   5   5   5        0.20       18.32     50.31 o 
  -5   6   5        0.70       -1.98     41.15 o 
  -4   6   5        1.41       -3.64     22.13 o 
  -3   6   5      227.99      201.33     18.74 o 
  -2   6   5      637.06      659.40     23.18 o 
  -1   6   5        4.82        3.44      7.71 o 
   0   6   5      238.85      278.29     20.16 o 
   1   6   5     1403.58     1384.60     25.56 o 
   2   6   5      148.96      138.55     17.93 o 
   3   6   5       57.00       53.73     23.08 o 
   4   6   5       42.37       30.79     26.34 o 
   5   6   5        1.63       -1.92     39.28 o 
  -5   7   5       33.98       17.51     30.68 o 
  -4   7   5      169.18      143.66     32.62 o 
  -3   7   5       32.82       26.95     14.74 o 
  -2   7   5       52.82       52.68     10.10 o 
  -1   7   5        6.52       -1.33      8.09 o 
   0   7   5      447.42      461.13     17.44 o 
   1   7   5     1163.86     1123.71     20.47 o 
   2   7   5        2.75        0.00     10.11 o 
   3   7   5      181.80      190.76     24.38 o 
   4   7   5       18.32        8.22     28.13 o 
   5   7   5        0.01        9.67     36.07 o 
  -5   8   5       14.23       31.19     31.73 o 
  -4   8   5        0.86       -0.23     22.08 o 
  -3   8   5       11.49       -4.60     15.05 o 
  -2   8   5      356.13      352.17     30.92 o 
  -1   8   5      516.23      540.73     28.43 o 
   0   8   5       22.26       16.01      9.47 o 
   1   8   5        7.57        1.16      9.30 o 
   2   8   5       96.49      101.15     18.79 o 
   3   8   5       15.96        7.10     21.39 o 
   4   8   5       66.49       64.97     29.02 o 
   5   8   5        0.31        6.34     36.32 o 
  -5   9   5       13.50       27.09     31.43 o 
  -4   9   5       23.64       23.55     24.05 o 
  -3   9   5       50.12       82.44     16.47 o 
  -2   9   5      480.92      533.93     37.30 o 
  -1   9   5        4.76       -3.25      9.43 o 
   0   9   5      114.90      116.11     11.42 o 
   1   9   5      732.58      777.61     29.56 o 
   2   9   5       24.46       29.84     13.52 o 
   3   9   5       34.53       18.49     21.70 o 
   4   9   5      102.73      122.34     32.81 o 
   5   9   5        1.20       11.82     38.92 o 
  -5  10   5        8.59       20.30     32.87 o 
  -4  10   5        4.46        4.16     23.69 o 
  -3  10   5      381.39      336.48     19.63 o 
  -2  10   5      237.08      262.51     16.77 o 
  -1  10   5      378.28      403.17     17.27 o 
   0  10   5       10.13        7.67      9.63 o 
   1  10   5       68.56       86.07     10.22 o 
   2  10   5       28.64       28.61     14.23 o 
   3  10   5      144.46      102.93     28.96 o 
   4  10   5      129.20       80.94     43.39 o 
   5  10   5        0.01       -1.11     31.59 o 
  -5  11   5        3.09       -1.39     33.51 o 
  -4  11   5       33.50       54.44     30.28 o 
  -3  11   5       42.52       45.29     16.00 o 
  -2  11   5        7.06        2.04     12.11 o 
  -1  11   5       63.85       74.04     15.78 o 
   0  11   5     1442.18     1439.08     43.85 o 
   1  11   5       53.51       67.25     11.43 o 
   2  11   5       41.68       29.01     15.21 o 
   3  11   5       70.63       91.51     43.44 o 
   4  11   5       20.97        3.79     29.10 o 
   5  11   5       20.00       22.05     33.99 o 
  -5  12   5        7.51        5.34     34.49 o 
  -4  12   5        5.28       13.25     24.83 o 
  -3  12   5        0.07       -0.75     16.23 o 
  -2  12   5       45.53       30.69     13.00 o 
  -1  12   5       55.20       53.89     10.41 o 
   0  12   5      189.35      162.15     17.72 o 
   1  12   5       84.07       73.15     12.09 o 
   2  12   5      241.76      212.83     46.05 o 
   3  12   5       33.11       20.10     21.99 o 
   4  12   5       31.16       59.55     31.46 o 
   5  12   5        5.85       13.57     36.18 o 
  -5  13   5        6.83        1.44     34.71 o 
  -4  13   5       25.49       16.23     24.81 o 
  -3  13   5      266.50      256.16     38.47 o 
  -2  13   5       14.46       15.21     13.91 o 
  -1  13   5      446.59      447.19     30.19 o 
   0  13   5      490.11      521.22     23.80 o 
   1  13   5      104.67       82.83     12.20 o 
   2  13   5       32.56       33.90     16.11 o 
   3  13   5      476.59      372.20    107.32 o 
   4  13   5      106.03       63.64     31.68 o 
   5  13   5       24.50       24.52     42.93 o 
  -5  14   5        0.02       10.25     34.36 o 
  -4  14   5       17.07        9.73     25.06 o 
  -3  14   5       49.86       66.65     21.03 o 
  -2  14   5       51.58       72.43     15.34 o 
  -1  14   5       72.32       77.80     14.18 o 
   0  14   5      187.54      165.32     12.48 o 
   1  14   5      185.01      220.14     29.09 o 
   2  14   5      159.78      169.18     19.70 o 
   3  14   5       89.62       42.75     26.28 o 
   4  14   5        3.85        6.09     32.47 o 
   5  14   5        0.09        7.81     39.85 o 
  -5  15   5        1.05       14.85     36.76 o 
  -4  15   5        4.22        5.00     24.15 o 
  -3  15   5        0.48       -7.36     20.16 o 
  -2  15   5       23.93       10.92     15.52 o 
  -1  15   5      567.15      588.03     36.64 o 
   0  15   5       54.17       35.79     12.37 o 
   1  15   5      105.71      106.35     15.58 o 
   2  15   5       46.41       33.71     18.25 o 
   3  15   5       34.75       33.88     30.23 o 
   4  15   5        0.95      -15.64     36.70 o 
  -4  16   5       11.61       18.59     26.28 o 
  -3  16   5       64.85       74.25     22.43 o 
  -2  16   5        9.40        8.66     15.98 o 
  -1  16   5     1082.73      951.58     72.67 o 
   0  16   5      403.78      417.82     17.94 o 
   1  16   5      138.40      209.34     21.22 o 
   2  16   5      312.27      382.50     26.30 o 
   3  16   5       32.11       62.74     32.41 o 
   4  16   5       11.55        9.59     35.12 o 
  -4  17   5        6.07       12.04     29.00 o 
  -3  17   5       16.25       10.53     25.47 o 
  -2  17   5        6.19       10.61     17.86 o 
  -1  17   5      119.84      134.87     18.33 o 
   0  17   5        5.43        5.41     14.58 o 
   1  17   5      455.97      455.95     26.26 o 
   2  17   5      183.45      226.32     33.12 o 
   3  17   5       28.93       40.63     33.94 o 
   4  17   5        0.25      -17.74     35.14 o 
  -4  18   5       35.66       25.77     30.89 o 
  -3  18   5       24.74       13.09     26.71 o 
  -2  18   5       62.36       61.23     19.24 o 
  -1  18   5        0.52       -2.16     17.68 o 
   0  18   5       87.20      114.53     16.83 o 
   1  18   5       25.67       26.49     20.99 o 
   2  18   5        7.09        9.47     22.91 o 
   3  18   5        4.23      -10.88     35.76 o 
   4  18   5        1.06       -0.61     37.27 o 
  -4  19   5       56.48       28.55     30.51 o 
  -3  19   5        1.67       -1.28     26.13 o 
  -2  19   5       15.17        5.72     23.66 o 
  -1  19   5       74.23       82.21     19.48 o 
   0  19   5        9.59        0.20     18.91 o 
   1  19   5      285.59      339.57     45.69 o 
   2  19   5       30.26       64.69     35.64 o 
   3  19   5        2.05        6.34     37.38 o 
   4  19   5        2.92      -10.10     39.99 o 
  -4  20   5        0.49        2.88     32.21 o 
  -3  20   5        3.71        6.45     27.41 o 
  -2  20   5       76.19       82.94     26.70 o 
  -1  20   5      110.10       97.17     20.70 o 
   0  20   5      108.09      125.37     21.52 o 
   1  20   5        1.59        4.24     22.80 o 
   2  20   5       87.08       51.85     35.97 o 
   3  20   5        6.30      -11.41     39.79 o 
   4  20   5        1.30       -1.43     44.77 o 
  -4  21   5       11.52        2.62     32.07 o 
  -3  21   5        6.84        3.07     25.89 o 
  -2  21   5       89.94       98.08     26.98 o 
  -1  21   5      206.39      175.61     28.09 o 
   0  21   5       33.01       38.20     21.77 o 
   1  21   5        2.20       -2.03     23.71 o 
   2  21   5        4.39       40.97     37.96 o 
   3  21   5        0.14        3.11     42.52 o 
   4  21   5        0.11       -8.07     48.75 o 
  -3  22   5       28.50       41.30     31.38 o 
  -2  22   5       34.66       49.04     25.55 o 
  -1  22   5       20.12       41.79     22.09 o 
   0  22   5       25.39       27.76     22.93 o 
   1  22   5      118.88      136.68     54.46 o 
   2  22   5        6.51       12.66     35.20 o 
   3  22   5       18.20       -2.63     42.20 o 
  -3  23   5       12.62       23.87     33.38 o 
  -2  23   5       15.23       -0.68     28.63 o 
  -1  23   5        7.84        6.73     22.08 o 
   0  23   5        8.10       17.71     29.71 o 
   1  23   5        1.46        8.90     34.98 o 
   2  23   5        0.00        2.86     40.59 o 
   3  23   5        1.60      -10.30     46.71 o 
  -3  24   5       10.82       13.40     34.89 o 
  -2  24   5       19.59       31.15     30.80 o 
  -1  24   5        2.95        8.89     23.08 o 
   0  24   5        1.55       20.87     29.13 o 
   1  24   5       24.50       22.61     72.15 o 
   2  24   5        3.73       -5.91     39.17 o 
   3  24   5        0.29      -28.01     44.79 o 
  -3  25   5        7.49       -0.02     32.75 o 
  -2  25   5        0.79       13.39     30.01 o 
  -1  25   5       25.60       12.26     30.58 o 
   0  25   5       42.53       45.29     31.92 o 
   1  25   5       21.14       49.28     70.52 o 
   2  25   5        4.51       28.66     46.80 o 
  -2  26   5        1.32       13.79     32.03 o 
  -1  26   5        7.53       31.65     32.21 o 
   0  26   5       16.81        0.21     31.46 o 
   1  26   5        9.51       51.42     87.04 o 
   2  26   5       30.94        9.01     46.30 o 
  -2  27   5        3.62        3.02     31.87 o 
  -1  27   5        0.72       -5.46     32.19 o 
   0  27   5       10.46       18.78     36.68 o 
   1  27   5        6.27       16.44     81.58 o 
   2  27   5        1.10       -8.49     46.26 o 
  -1  28   5        4.03       -4.02     40.40 o 
   0  28   5       19.22       17.36     59.01 o 
   1  28   5       12.64      -43.88     91.87 o 
   0  29   5        0.87       22.55     66.28 o 
  -5   0   6        4.66       13.61     42.99 o 
  -4   0   6       20.72       10.47     34.17 o 
  -3   0   6        3.36       -8.90     16.55 o 
  -2   0   6      944.72      923.67     36.05 o 
  -1   0   6      330.70      309.78     19.73 o 
   0   0   6     1425.57     1423.26     34.86 o 
   1   0   6        8.20        3.76     11.52 o 
   2   0   6      119.22      124.30     36.43 o 
   3   0   6       70.68       42.99     25.33 o 
   4   0   6       52.09      308.80    192.46 o 
   5   0   6        4.18       84.04    160.93 o 
  -5   1   6        3.32        2.94     43.16 o 
  -4   1   6        6.88       -4.54     19.12 o 
  -3   1   6        0.08       -2.03     11.70 o 
  -2   1   6        0.00       -4.52      9.52 o 
  -1   1   6     1416.86     1384.65     19.07 o 
   0   1   6      126.62      127.65      8.62 o 
   1   1   6       24.03       31.75      9.34 o 
   2   1   6       22.05       22.79     13.03 o 
   3   1   6       45.91       28.46     16.53 o 
   4   1   6       22.87       45.05     84.30 o 
   5   1   6       26.48       58.79    101.35 o 
  -5   2   6        3.49       32.33     44.36 o 
  -4   2   6        3.35        7.58     19.38 o 
  -3   2   6       10.52       -0.99     12.95 o 
  -2   2   6       77.37       60.50     10.94 o 
  -1   2   6       98.48       92.12     10.62 o 
   0   2   6      516.06      525.34     28.88 o 
   1   2   6      249.99      247.68     21.27 o 
   2   2   6       45.38       38.82     12.90 o 
   3   2   6        1.59       -2.06     15.52 o 
   4   2   6       16.56       13.11     39.01 o 
   5   2   6       13.10      -57.91     81.72 o 
  -5   3   6       43.30       57.51    205.41 o 
  -4   3   6       31.37       42.05     19.73 o 
  -3   3   6        3.51        0.26     12.86 o 
  -2   3   6        1.06        6.80      9.90 o 
  -1   3   6      698.67      669.67     13.90 o 
   0   3   6      414.73      420.03     12.84 o 
   1   3   6      865.22      852.73     18.67 o 
   2   3   6        2.05       -0.29     14.45 o 
   3   3   6      227.33      189.33     23.24 o 
   4   3   6       44.14       32.38     35.67 o 
   5   3   6       13.25      -18.67     69.06 o 
  -5   4   6       18.06       63.19     71.32 o 
  -4   4   6       12.67       11.49     19.29 o 
  -3   4   6      476.50      399.41     33.58 o 
  -2   4   6       45.71       50.80     10.99 o 
  -1   4   6      397.69      400.67     15.87 o 
   0   4   6       42.85       23.84      8.86 o 
   1   4   6       19.95       16.60     10.34 o 
   2   4   6      182.94      187.44     16.69 o 
   3   4   6       80.91       59.54     29.01 o 
   4   4   6        0.72       12.48     32.31 o 
   5   4   6        7.56      -24.98     74.38 o 
  -5   5   6        8.93        7.90     41.26 o 
  -4   5   6        0.14       -7.46     19.22 o 
  -3   5   6       96.59       86.28     15.42 o 
  -2   5   6      208.53      210.71     12.68 o 
  -1   5   6      519.57      542.05     31.86 o 
   0   5   6      159.75      158.02     19.29 o 
   1   5   6        0.10        8.13     10.35 o 
   2   5   6       28.12        8.61     11.59 o 
   3   5   6      463.87      396.25     23.39 o 
   4   5   6      130.29      129.76     33.15 o 
   5   5   6        1.75       10.44     47.44 o 
  -5   6   6       19.34       27.75     30.28 o 
  -4   6   6       48.15       19.13     19.38 o 
  -3   6   6      316.60      377.56     36.23 o 
  -2   6   6       27.43       21.22     10.82 o 
  -1   6   6       44.34       53.99     11.34 o 
   0   6   6      246.72      196.83     25.67 o 
   1   6   6     1259.54     1309.17     35.62 o 
   2   6   6      779.51      807.19     23.39 o 
   3   6   6     1086.69      889.60     57.28 o 
   4   6   6       37.94       71.61     31.20 o 
   5   6   6        3.64      -17.60     44.86 o 
  -5   7   6        4.78       -2.78     30.00 o 
  -4   7   6       11.49       14.28     24.54 o 
  -3   7   6       15.30       23.20     15.67 o 
  -2   7   6      323.97      371.21     14.50 o 
  -1   7   6      521.64      585.85     15.26 o 
   0   7   6      725.89      765.07     19.14 o 
   1   7   6       12.20       -0.81      9.54 o 
   2   7   6       20.42       22.42     12.64 o 
   3   7   6        1.59       -3.81     19.52 o 
   4   7   6        0.14        0.60     27.35 o 
   5   7   6        0.38        9.23     40.16 o 
  -5   8   6        2.78       -3.02     31.59 o 
  -4   8   6       21.61       11.80     27.19 o 
  -3   8   6      139.85      166.79     18.65 o 
  -2   8   6        8.90        4.61     12.71 o 
  -1   8   6       67.94       69.00     18.24 o 
   0   8   6      133.23      153.61     13.43 o 
   1   8   6        0.55        6.54     11.20 o 
   2   8   6      260.40      272.97     69.89 o 
   3   8   6        7.24        3.32     22.46 o 
   4   8   6       38.24       15.63     33.99 o 
   5   8   6        0.13       -1.69     38.97 o 
  -5   9   6        4.23       -9.13     32.31 o 
  -4   9   6       36.06       27.30     25.15 o 
  -3   9   6       14.52       13.96     16.77 o 
  -2   9   6        2.18      -11.47     13.83 o 
  -1   9   6      334.64      369.69     39.93 o 
   0   9   6      508.37      516.96     17.12 o 
   1   9   6        9.65        3.16     11.27 o 
   2   9   6       21.91       27.06     13.24 o 
   3   9   6        0.65       -3.63     19.32 o 
   4   9   6        6.40       -2.66     28.25 o 
   5   9   6       16.40       34.54     39.74 o 
  -5  10   6        0.02       10.14     33.12 o 
  -4  10   6        3.65       13.80     25.40 o 
  -3  10   6      154.48      134.85     19.15 o 
  -2  10   6       63.41       56.36     17.48 o 
  -1  10   6      631.55      674.89     24.45 o 
   0  10   6     1334.29     1385.90     25.84 o 
   1  10   6      344.82      281.81     22.18 o 
   2  10   6       18.54       10.58     14.29 o 
   3  10   6        7.90       -8.74     21.76 o 
   4  10   6       14.98       10.21     28.79 o 
   5  10   6        0.95        0.16     38.63 o 
  -5  11   6        5.39        8.96     34.99 o 
  -4  11   6        4.33        0.44     25.53 o 
  -3  11   6       88.22       72.18     18.76 o 
  -2  11   6       69.69       58.50     15.99 o 
  -1  11   6      427.35      452.20     27.14 o 
   0  11   6      545.62      592.47     30.35 o 
   1  11   6       10.04        8.90     10.61 o 
   2  11   6        7.42        9.31     15.95 o 
   3  11   6        2.15        4.59     24.69 o 
   4  11   6       68.40       41.85     30.21 o 
   5  11   6        1.14       12.20     38.88 o 
  -5  12   6        2.18       -4.80     37.15 o 
  -4  12   6        0.21        3.96     24.32 o 
  -3  12   6        0.54      -11.20     18.10 o 
  -2  12   6      800.47      770.70     40.07 o 
  -1  12   6      840.24      860.04     30.04 o 
   0  12   6       14.96        8.01     12.77 o 
   1  12   6      296.06      310.48     24.20 o 
   2  12   6       74.27       45.83     17.17 o 
   3  12   6      127.57      107.68     28.54 o 
   4  12   6       89.73       53.04     30.85 o 
   5  12   6        1.53        3.38     43.55 o 
  -5  13   6        3.77        0.78     34.19 o 
  -4  13   6        5.45        3.93     26.68 o 
  -3  13   6      100.08       97.17     22.14 o 
  -2  13   6       63.55       46.40     16.52 o 
  -1  13   6        0.94        5.84     14.42 o 
   0  13   6       34.78       40.66     12.64 o 
   1  13   6      157.27      145.78     13.99 o 
   2  13   6        3.42       -2.77     17.37 o 
   3  13   6       80.26       66.58     29.50 o 
   4  13   6        2.31        9.53     30.45 o 
  -4  14   6       28.62       12.55     27.79 o 
  -3  14   6       33.80       50.98     23.74 o 
  -2  14   6       39.31       22.56     16.62 o 
  -1  14   6      177.59      195.05     24.08 o 
   0  14   6       17.89       20.11     12.80 o 
   1  14   6      223.68      267.28     34.47 o 
   2  14   6       10.77       18.63     19.43 o 
   3  14   6        0.01        1.28     28.06 o 
   4  14   6        8.54       23.85     32.30 o 
  -4  15   6       28.58       53.01     28.86 o 
  -3  15   6        0.00        4.86     23.71 o 
  -2  15   6      172.17      195.92     38.43 o 
  -1  15   6        1.13        1.87     16.06 o 
   0  15   6      159.11      178.15     15.51 o 
   1  15   6       17.33       23.31     18.01 o 
   2  15   6        7.99       -1.90     19.90 o 
   3  15   6        9.38       29.82     30.75 o 
   4  15   6       39.83        7.29     37.73 o 
  -4  16   6        1.36        7.21     31.35 o 
  -3  16   6       71.62       74.91     26.09 o 
  -2  16   6       12.38       -1.89     18.07 o 
  -1  16   6      310.78      337.82     20.97 o 
   0  16   6       49.71       71.97     15.17 o 
   1  16   6        9.28       11.63     19.93 o 
   2  16   6       32.30       53.47     22.47 o 
   3  16   6       26.75       50.58     33.13 o 
   4  16   6        6.71       18.99     35.02 o 
  -4  17   6       54.49       13.09     31.45 o 
  -3  17   6       36.87       15.38     24.36 o 
  -2  17   6       15.41       11.25     18.02 o 
  -1  17   6       28.05       21.03     17.08 o 
   0  17   6       54.53       58.23     15.21 o 
   1  17   6       23.38       88.70     78.69 o 
   2  17   6      544.53      595.85     63.98 o 
   3  17   6        3.37       -5.05     33.31 o 
   4  17   6       20.11       17.90     41.92 o 
  -4  18   6        6.60       21.36     32.98 o 
  -3  18   6       91.27      101.63     28.53 o 
  -2  18   6       52.60       31.92     20.38 o 
  -1  18   6       80.85       74.24     20.60 o 
   0  18   6        3.19       -9.27     17.99 o 
   1  18   6       20.06       -5.02     20.04 o 
   2  18   6      200.20      220.77     26.03 o 
   3  18   6       36.23       35.89     35.86 o 
   4  18   6        1.87        1.23     44.23 o 
  -4  19   6        0.03       -5.14     34.21 o 
  -3  19   6       36.07       16.07     28.54 o 
  -2  19   6       30.12       45.55     21.18 o 
  -1  19   6       21.81       17.44     19.77 o 
   0  19   6       56.38       49.35     19.58 o 
   1  19   6        0.42       -3.09     22.57 o 
   2  19   6       17.31       26.72     36.58 o 
   3  19   6        0.68       -9.53     38.56 o 
   4  19   6        1.16       14.66     46.61 o 
  -3  20   6       21.19        8.74     26.86 o 
  -2  20   6       14.99       23.49     28.03 o 
  -1  20   6        0.04      -11.06     20.46 o 
   0  20   6        3.59        5.34     21.39 o 
   1  20   6        0.33        0.99     23.12 o 
   2  20   6        5.88        5.63     37.94 o 
   3  20   6       16.03        3.08     41.52 o 
  -3  21   6       12.27        2.41     31.09 o 
  -2  21   6       12.14       12.66     28.29 o 
  -1  21   6      146.90      151.02     35.34 o 
   0  21   6       56.12       74.11     24.26 o 
   1  21   6       66.83      102.29     34.36 o 
   2  21   6        3.84       -1.03     39.89 o 
   3  21   6        0.14       -0.48     42.98 o 
  -3  22   6        7.37       25.69     32.01 o 
  -2  22   6       10.45       22.85     31.05 o 
  -1  22   6        2.46      -16.06     22.79 o 
   0  22   6       14.89        1.21     29.35 o 
   1  22   6       14.32       -4.18     25.52 o 
   2  22   6        0.27       24.13     42.03 o 
   3  22   6        3.43       -7.50     45.12 o 
  -3  23   6        8.76        4.10     33.22 o 
  -2  23   6       10.07        5.26     31.98 o 
  -1  23   6       25.64       20.48     25.20 o 
   0  23   6        9.83       16.51     31.41 o 
   1  23   6        0.23       14.76     33.57 o 
   2  23   6        0.66        6.04     39.71 o 
   3  23   6       15.04       -9.73     48.79 o 
  -2  24   6       37.15       40.97     33.15 o 
  -1  24   6       12.38       -5.86     26.25 o 
   0  24   6       20.22       44.42     31.79 o 
   1  24   6      120.20      128.06     80.21 o 
   2  24   6        6.03        1.75     43.34 o 
  -2  25   6        5.53        3.34     31.80 o 
  -1  25   6       10.42       14.14     27.30 o 
   0  25   6        0.02        1.96     32.88 o 
   1  25   6       12.50       51.34     78.35 o 
   2  25   6        2.05        3.74     47.95 o 
  -2  26   6        0.00       18.68     35.22 o 
  -1  26   6       17.64        0.37     33.66 o 
   0  26   6        9.84       12.96     35.95 o 
   1  26   6        8.53       37.99     91.41 o 
   2  26   6        2.34        0.05     48.20 o 
  -1  27   6        2.03      -12.82     38.03 o 
   0  27   6        6.28      -10.10     36.81 o 
   1  27   6       15.65       25.93     90.73 o 
   0  28   6        4.23      -16.80     62.23 o 
  -5   1   7       22.49        0.09     33.06 o 
  -4   1   7       95.57       81.42     25.37 o 
  -3   1   7        0.14       -3.09     12.67 o 
  -2   1   7       14.49        3.68     10.96 o 
  -1   1   7     1202.18     1193.15     22.60 o 
   0   1   7     1336.94     1332.54     19.03 o 
   1   1   7      322.55      367.79     13.15 o 
   2   1   7     1472.74     1577.90     34.73 o 
   3   1   7      191.57      185.41     20.68 o 
  -5   2   7        4.55       -8.16     45.75 o 
  -4   2   7       29.64       33.86     19.91 o 
  -3   2   7      149.94      143.30     24.86 o 
  -2   2   7        6.82        3.58     10.47 o 
  -1   2   7      121.74      153.93     14.12 o 
   0   2   7        9.71        3.34      8.88 o 
   1   2   7       28.42       24.04     11.90 o 
   2   2   7      630.32      619.33     29.26 o 
   3   2   7      114.57       93.93     30.69 o 
   4   2   7        0.67        1.40     58.11 o 
  -5   3   7        1.72        1.32     43.27 o 
  -4   3   7        7.08       13.32     20.09 o 
  -3   3   7       63.41       51.34     16.13 o 
  -2   3   7        3.04       -2.83     11.31 o 
  -1   3   7       23.31        9.55     10.31 o 
   0   3   7       72.86       67.93      9.99 o 
   1   3   7      145.24      149.00     13.54 o 
   2   3   7       59.03       53.43     16.69 o 
   3   3   7        2.93        1.79     22.78 o 
   4   3   7       15.39       41.34     57.23 o 
   5   3   7        2.52     -111.31    373.72 o 
  -5   4   7        0.01       -7.15     41.63 o 
  -4   4   7       10.45        6.20     21.03 o 
  -3   4   7      124.77      132.84     19.18 o 
  -2   4   7       92.49       68.62     22.28 o 
  -1   4   7       20.61       26.89     10.42 o 
   0   4   7       51.99       55.23     10.07 o 
   1   4   7      214.73      211.51     13.98 o 
   2   4   7      450.41      488.63     51.51 o 
   3   4   7       83.14       65.50     24.09 o 
   4   4   7        9.99       13.40     44.00 o 
   5   4   7        0.65       38.88    142.73 o 
  -5   5   7       11.43      -11.14     41.55 o 
  -4   5   7       26.67        3.97     22.56 o 
  -3   5   7        2.96        8.17     17.07 o 
  -2   5   7      299.68      312.39     15.15 o 
  -1   5   7      210.44      226.90     20.25 o 
   0   5   7      429.98      474.11     30.66 o 
   1   5   7      206.18      218.69     16.88 o 
   2   5   7       22.90       20.48     13.85 o 
   3   5   7        0.16       -2.30     24.59 o 
   4   5   7       91.44       76.95     26.72 o 
   5   5   7        0.94      -12.11     57.69 o 
  -5   6   7        5.60        4.28     45.45 o 
  -4   6   7        8.53        5.65     20.83 o 
  -3   6   7        2.21        0.31     16.80 o 
  -2   6   7       77.60       93.52     12.89 o 
  -1   6   7       29.86       12.07     10.94 o 
   0   6   7       20.42       17.67     11.66 o 
   1   6   7        5.44        9.20     12.29 o 
   2   6   7      159.52      127.11     22.96 o 
   3   6   7        0.13       -0.92     26.70 o 
   4   6   7       47.90       83.28     29.86 o 
   5   6   7        0.58      -43.22     57.13 o 
  -5   7   7        5.46        0.12     46.68 o 
  -4   7   7       39.52       11.97     22.34 o 
  -3   7   7        8.23        4.26     17.55 o 
  -2   7   7      367.47      431.37     22.57 o 
  -1   7   7      690.33      683.10     17.71 o 
   0   7   7      147.64      143.60     14.58 o 
   1   7   7        9.20       -3.81     11.65 o 
   2   7   7       71.68       89.01     14.83 o 
   3   7   7      547.86      465.98     59.68 o 
   4   7   7       67.09       88.45     32.60 o 
   5   7   7        5.83        4.41     54.00 o 
  -5   8   7        0.22      -14.93     33.78 o 
  -4   8   7       11.85       13.61     26.64 o 
  -3   8   7      298.00      283.35     21.90 o 
  -2   8   7       49.43       58.24     19.70 o 
  -1   8   7      101.88      109.13     26.72 o 
   0   8   7       11.08       14.89     13.16 o 
   1   8   7       87.93       87.28     13.98 o 
   2   8   7       64.39       68.53     17.39 o 
   3   8   7      284.07      229.82     69.50 o 
   4   8   7        2.94       28.17     29.04 o 
   5   8   7        0.19      -28.34     49.68 o 
  -5   9   7        0.84      -11.76     32.87 o 
  -4   9   7        0.12        3.24     26.33 o 
  -3   9   7       35.90       38.19     19.10 o 
  -2   9   7      238.90      261.50     18.56 o 
  -1   9   7        9.45       -3.60     13.75 o 
   0   9   7      376.58      393.38     17.98 o 
   1   9   7       11.72        6.54     12.61 o 
   2   9   7       37.32       41.00     18.83 o 
   3   9   7      157.38      142.50     89.56 o 
   4   9   7        2.41       14.69     28.11 o 
   5   9   7        0.05       -2.11     46.80 o 
  -5  10   7        0.62      -15.73     34.57 o 
  -4  10   7       13.52       -1.98     27.33 o 
  -3  10   7       45.82       74.72     20.39 o 
  -2  10   7      210.93      199.89     20.98 o 
  -1  10   7       91.73       83.92     15.82 o 
   0  10   7        1.95       -0.55     13.49 o 
   1  10   7       90.26       94.82     17.39 o 
   2  10   7      263.86      235.19     48.71 o 
   3  10   7       99.12       47.23     32.93 o 
   4  10   7        2.17        3.11     27.21 o 
  -4  11   7        3.39       -9.33     28.08 o 
  -3  11   7        0.61       -1.42     18.80 o 
  -2  11   7      231.53      224.55     20.47 o 
  -1  11   7       54.44       53.71     14.69 o 
   0  11   7      775.48      771.42     44.63 o 
   1  11   7       29.08       26.26     14.36 o 
   2  11   7       20.28        6.45     14.60 o 
   3  11   7       14.57       18.73     23.68 o 
   4  11   7       12.94        3.38     31.74 o 
  -4  12   7        4.45       -4.28     28.80 o 
  -3  12   7       52.42       74.47     20.98 o 
  -2  12   7      375.50      367.06     23.93 o 
  -1  12   7       59.18       55.83     23.28 o 
   0  12   7       80.77       72.20     15.36 o 
   1  12   7       42.33       27.98     12.32 o 
   2  12   7       87.82       90.39     30.04 o 
   3  12   7        6.75       16.67     23.55 o 
   4  12   7       16.09       27.23     32.44 o 
  -4  13   7        0.06        6.04     29.00 o 
  -3  13   7        8.08       12.72     20.30 o 
  -2  13   7       73.80       79.61     18.50 o 
  -1  13   7       82.27       74.28     16.77 o 
   0  13   7      218.87      213.12     17.81 o 
   1  13   7        7.64       -6.32     13.05 o 
   2  13   7       12.53       15.01     17.54 o 
   3  13   7       12.42        0.84     24.23 o 
   4  13   7        1.04      -13.11     32.23 o 
  -4  14   7       54.96       13.22     30.53 o 
  -3  14   7       28.36       25.37     21.03 o 
  -2  14   7      195.63      196.81     21.61 o 
  -1  14   7       25.74       18.62     16.98 o 
   0  14   7        0.01        1.33     13.11 o 
   1  14   7       18.86       19.50     16.26 o 
   2  14   7      182.00      187.57     21.39 o 
   3  14   7       34.40        7.45     28.24 o 
   4  14   7        0.07        2.00     34.11 o 
  -4  15   7        1.50        0.71     28.64 o 
  -3  15   7        9.69       -4.85     26.27 o 
  -2  15   7       39.78       31.25     18.15 o 
  -1  15   7        5.44       -9.18     16.54 o 
   0  15   7      110.51      119.38     16.09 o 
   1  15   7        2.24       -2.44     17.38 o 
   2  15   7       10.88       28.07     20.66 o 
   3  15   7       16.64       11.82     24.68 o 
   4  15   7        0.78      -12.39     35.73 o 
  -4  16   7       23.23       61.13     30.67 o 
  -3  16   7       45.86       53.93     26.25 o 
  -2  16   7        5.15        8.21     18.77 o 
  -1  16   7        5.58       17.99     18.19 o 
   0  16   7        5.42       17.27     15.66 o 
   1  16   7       36.38       50.24     23.71 o 
   2  16   7       49.12       42.01     22.06 o 
   3  16   7        6.97       14.31     33.12 o 
   4  16   7        1.67       14.18     37.83 o 
  -4  17   7       50.38       45.17     34.60 o 
  -3  17   7        1.51      -13.82     24.79 o 
  -2  17   7      135.93      140.12     22.48 o 
  -1  17   7       12.81       18.71     19.58 o 
   0  17   7        4.79        1.99     17.02 o 
   1  17   7       18.14       17.02     20.03 o 
   2  17   7      153.71      115.80     24.72 o 
   3  17   7       28.04       58.24     47.89 o 
   4  17   7       28.84       16.61     39.91 o 
  -4  18   7        0.41        9.21     34.85 o 
  -3  18   7        3.30       -8.50     29.22 o 
  -2  18   7        1.37       -8.75     21.53 o 
  -1  18   7       24.66       20.82     19.69 o 
   0  18   7        6.74       -3.29     19.31 o 
   1  18   7       12.37        8.41     21.54 o 
   2  18   7        0.48       15.42     24.93 o 
   3  18   7       21.92       20.34     37.73 o 
  -3  19   7        3.88       -9.07     29.77 o 
  -2  19   7       23.46       14.67     23.01 o 
  -1  19   7        0.07        8.87     20.91 o 
   0  19   7        0.32        3.13     21.26 o 
   1  19   7        0.87       -0.60     23.12 o 
   2  19   7       72.93       44.52     27.00 o 
   3  19   7       10.44       37.85     40.87 o 
  -3  20   7        1.49        5.00     29.09 o 
  -2  20   7       11.42        0.23     23.40 o 
  -1  20   7       20.95       35.94     22.56 o 
   0  20   7       72.45       58.23     22.62 o 
   1  20   7       41.51       67.92     25.11 o 
   2  20   7        9.49       14.63     38.70 o 
   3  20   7        0.44        7.82     42.69 o 
  -3  21   7        0.34        6.79     30.70 o 
  -2  21   7       18.82       40.62     31.22 o 
  -1  21   7       22.86        7.30     23.79 o 
   0  21   7       66.52       68.05     30.66 o 
   1  21   7       39.24       33.07     27.02 o 
   2  21   7        1.09        0.42     40.10 o 
   3  21   7        0.26       15.39     45.52 o 
  -3  22   7        0.48       16.27     33.96 o 
  -2  22   7       29.03       17.19     29.50 o 
  -1  22   7       13.89        4.90     25.08 o 
   0  22   7       21.11       22.17     27.88 o 
   1  22   7      133.67      185.66    138.38 o 
   2  22   7       19.66       13.01     42.92 o 
   3  22   7        2.98       17.17     48.76 o 
  -2  23   7        4.26       14.53     33.03 o 
  -1  23   7        0.04      -20.65     24.60 o 
   0  23   7       56.19       47.60     31.33 o 
   1  23   7       27.89       26.43     37.37 o 
   2  23   7       10.62       -5.79     44.21 o 
  -2  24   7        0.53        0.90     32.83 o 
  -1  24   7        8.86       -5.66     27.09 o 
   0  24   7       12.90        8.80     34.35 o 
   1  24   7        0.50       -7.79     35.64 o 
   2  24   7        2.58       21.26     46.59 o 
  -2  25   7        0.00       11.16     34.01 o 
  -1  25   7        4.60       24.40     30.49 o 
   0  25   7        6.35       -0.81     34.84 o 
   1  25   7       10.00       55.77     89.44 o 
   2  25   7        1.63       27.25     48.99 o 
  -1  26   7        2.23       -9.88     36.90 o 
   0  26   7        1.72        5.18     33.25 o 
   1  26   7        0.06        4.43     85.96 o 
   0  27   7        0.01       -6.60     38.41 o 
  -5   0   8        7.97      -11.91     48.17 o 
  -4   0   8      122.84       60.07     64.16 o 
  -3   0   8       39.72       53.27     20.84 o 
  -2   0   8        8.67        4.28     19.58 o 
  -1   0   8      171.13      164.39     18.09 o 
   0   0   8       11.29       12.45     16.81 o 
   1   0   8      663.94      695.92     28.91 o 
   2   0   8      848.23      906.95     45.96 o 
   3   0   8        8.30       62.12     35.10 o 
  -5   1   8        2.88       11.29     35.59 o 
  -4   1   8        6.30       10.31     26.26 o 
  -3   1   8        2.93        3.78     15.27 o 
  -2   1   8        0.45        3.63     12.67 o 
  -1   1   8       66.78       69.36     12.06 o 
   0   1   8       15.26        9.00     11.12 o 
   1   1   8        0.08        5.15     12.15 o 
   2   1   8       47.06       37.14     25.76 o 
   3   1   8        1.07        7.46     30.67 o 
  -5   2   8       11.11       24.01     33.50 o 
  -4   2   8       18.52       16.29     27.37 o 
  -3   2   8       17.52        5.76     16.11 o 
  -2   2   8       48.95       41.67     13.51 o 
  -1   2   8        5.70       16.15     11.24 o 
   0   2   8       46.20       34.74     12.96 o 
   1   2   8      924.54      932.43     22.89 o 
   2   2   8      451.61      489.88     25.23 o 
   3   2   8       36.64       50.05     27.59 o 
   4   2   8        3.00       33.30     64.97 o 
  -5   3   8        0.28        7.00     45.82 o 
  -4   3   8        0.26      -21.30     21.64 o 
  -3   3   8        0.68       -4.08     18.68 o 
  -2   3   8      433.02      455.84     26.29 o 
  -1   3   8     1199.39     1169.62     22.54 o 
   0   3   8       10.72        4.59     10.36 o 
   1   3   8       33.22       37.59     13.22 o 
   2   3   8      426.43      386.20     24.04 o 
   3   3   8       62.80       62.79     26.55 o 
   4   3   8       29.31       -1.57     65.63 o 
  -5   4   8        3.95       -4.41     45.10 o 
  -4   4   8        7.83       12.21     23.14 o 
  -3   4   8       48.11       47.51     19.54 o 
  -2   4   8       97.98       70.95     13.31 o 
  -1   4   8       35.66       18.11     11.90 o 
   0   4   8       50.60       37.80     11.18 o 
   1   4   8       88.26      102.86     14.90 o 
   2   4   8      206.45      199.24     23.53 o 
   3   4   8       48.03       61.65     28.08 o 
   4   4   8        3.83        2.97     65.92 o 
  -5   5   8        0.03        7.64     43.92 o 
  -4   5   8        1.95       -5.98     22.80 o 
  -3   5   8       18.65        6.91     18.48 o 
  -2   5   8      290.32      289.97     20.98 o 
  -1   5   8       33.41       25.20     12.45 o 
   0   5   8       40.17       24.71     10.98 o 
   1   5   8        1.29       -1.17     13.13 o 
   2   5   8       63.87       61.44     16.29 o 
   3   5   8       12.95        4.19     27.35 o 
   4   5   8       15.22       18.48     53.43 o 
  -5   6   8        1.90        9.65     44.62 o 
  -4   6   8        0.53       22.13     24.88 o 
  -3   6   8      146.93      131.99     25.02 o 
  -2   6   8      447.04      491.84     20.41 o 
  -1   6   8      316.30      275.74     41.11 o 
   0   6   8      378.92      336.80     44.22 o 
   1   6   8       32.79       14.66     13.56 o 
   2   6   8        3.32        5.09     15.20 o 
   3   6   8       45.66       58.04     29.86 o 
   4   6   8       27.53       23.76     29.37 o 
  -4   7   8        1.91        1.72     23.89 o 
  -3   7   8       52.93       25.42     20.35 o 
  -2   7   8       94.18       87.33     17.25 o 
  -1   7   8      114.94      119.00     13.62 o 
   0   7   8      226.06      222.58     16.29 o 
   1   7   8        0.32      -11.56     13.90 o 
   2   7   8        7.40       17.30     18.55 o 
   3   7   8       15.45        3.46     30.42 o 
   4   7   8        4.30       -0.03     30.26 o 
  -4   8   8        4.30        2.37     24.50 o 
  -3   8   8      191.96      237.39     22.40 o 
  -2   8   8      289.29      255.19     19.36 o 
  -1   8   8       41.59       51.47     15.80 o 
   0   8   8       28.64       15.66     14.38 o 
   1   8   8       24.16       14.10     13.99 o 
   2   8   8      171.34      151.40     21.16 o 
   3   8   8      135.74      117.91     41.61 o 
   4   8   8       10.24        0.39     32.17 o 
  -4   9   8        0.37        1.39     30.68 o 
  -3   9   8       19.96       42.81     20.10 o 
  -2   9   8       82.80       88.41     18.59 o 
  -1   9   8       86.86       97.98     16.62 o 
   0   9   8      187.28      170.11     21.00 o 
   1   9   8       13.16        9.99     15.20 o 
   2   9   8       38.33       23.25     18.93 o 
   3   9   8       30.20       36.92     21.00 o 
   4   9   8        0.20       14.23     32.51 o 
  -4  10   8       11.97       -3.81     31.01 o 
  -3  10   8        1.82       -8.91     20.98 o 
  -2  10   8        5.04        9.24     17.14 o 
  -1  10   8      205.72      219.20     18.01 o 
   0  10   8      118.39       98.61     16.32 o 
   1  10   8      138.65      161.04     16.97 o 
   2  10   8      144.93      201.96     29.59 o 
   3  10   8       14.89       13.09     19.62 o 
   4  10   8       35.30       34.27     32.20 o 
  -4  11   8        9.16       13.88     31.35 o 
  -3  11   8       48.42       66.22     22.17 o 
  -2  11   8        0.00        1.86     18.37 o 
  -1  11   8       37.43       19.64     16.10 o 
   0  11   8        0.02        9.83     14.81 o 
   1  11   8       38.56       32.13     15.69 o 
   2  11   8      123.98       89.45     17.18 o 
   3  11   8       31.58       31.42     23.03 o 
   4  11   8        0.01       -7.00     30.35 o 
  -4  12   8       55.91       37.99     32.19 o 
  -3  12   8        0.91       -9.51     20.40 o 
  -2  12   8        8.58        0.93     18.86 o 
  -1  12   8       14.54       11.19     16.75 o 
   0  12   8        5.07       -6.93     15.11 o 
   1  12   8      160.84      199.39     18.73 o 
   2  12   8       49.84       48.32     28.70 o 
   3  12   8       25.64        6.64     21.36 o 
   4  12   8        5.15        2.90     29.43 o 
  -4  13   8       10.12       36.39     33.06 o 
  -3  13   8        4.47        8.88     22.10 o 
  -2  13   8        1.01       -6.23     19.83 o 
  -1  13   8       15.20        8.43     17.72 o 
   0  13   8        8.04       -5.44     16.41 o 
   1  13   8        4.87        3.77     12.94 o 
   2  13   8        9.04       13.02     17.20 o 
   3  13   8        1.81       -0.72     22.46 o 
   4  13   8       10.56        7.55     28.53 o 
  -4  14   8        0.08        6.48     33.38 o 
  -3  14   8        8.00        8.33     22.34 o 
  -2  14   8       59.94       49.59     20.16 o 
  -1  14   8       21.57       12.20     18.06 o 
   0  14   8        0.35       -7.53     16.93 o 
   1  14   8      198.01      191.29     62.76 o 
   2  14   8        3.38        6.40     23.99 o 
   3  14   8        7.52       10.13     20.27 o 
   4  14   8        2.60       -2.89     29.21 o 
  -4  15   8       17.76       41.76     33.29 o 
  -3  15   8       14.34        0.27     22.51 o 
  -2  15   8        1.49       -2.56     20.16 o 
  -1  15   8      132.81      115.74     27.17 o 
   0  15   8       16.43        1.41     15.72 o 
   1  15   8       51.84       61.90     18.95 o 
   2  15   8        5.98        9.52     20.66 o 
   3  15   8        5.21       16.16     23.51 o 
   4  15   8       12.43       -2.44     30.42 o 
  -4  16   8        0.03       -6.88     36.32 o 
  -3  16   8        4.12        2.49     26.27 o 
  -2  16   8       39.11       41.93     21.55 o 
  -1  16   8       15.56        8.67     19.63 o 
   0  16   8       30.23       17.49     19.48 o 
   1  16   8       11.22       11.96     18.80 o 
   2  16   8        0.17       -3.73     21.81 o 
   3  16   8        6.67       12.11     30.63 o 
  -3  17   8        2.94        5.00     28.92 o 
  -2  17   8       85.81       85.98     22.19 o 
  -1  17   8        0.55       -2.97     18.70 o 
   0  17   8       30.27       23.79     20.49 o 
   1  17   8       32.17       18.33     21.46 o 
   2  17   8        0.61        5.88     22.02 o 
   3  17   8        0.05       -1.90     32.62 o 
  -3  18   8       25.45       13.10     31.31 o 
  -2  18   8       29.96       31.90     23.61 o 
  -1  18   8       13.75       12.15     21.37 o 
   0  18   8       62.28       67.84     21.13 o 
   1  18   8       53.46       67.99     23.53 o 
   2  18   8       12.17        4.50     24.34 o 
   3  18   8       16.28       14.43     35.38 o 
  -3  19   8        0.24      -10.03     32.40 o 
  -2  19   8        0.77        5.24     24.88 o 
  -1  19   8        5.20       10.30     23.35 o 
   0  19   8       73.59       88.36     24.07 o 
   1  19   8       11.11        5.38     23.72 o 
   2  19   8       18.12       25.84     26.28 o 
   3  19   8        1.48        2.02     37.73 o 
  -3  20   8        2.01      -12.24     31.85 o 
  -2  20   8       20.16      -15.54     25.37 o 
  -1  20   8       16.69       14.52     22.21 o 
   0  20   8       46.54       40.57     28.17 o 
   1  20   8        3.08        5.32     25.35 o 
   2  20   8        0.15       -6.27     28.27 o 
   3  20   8        0.58       15.76     41.00 o 
  -2  21   8        1.66        7.90     27.20 o 
  -1  21   8       16.64       -8.92     23.58 o 
   0  21   8       97.10      148.49     32.57 o 
   1  21   8       79.97       47.54     36.59 o 
   2  21   8        6.33       -0.72     40.62 o 
  -2  22   8        1.06       -0.43     32.91 o 
  -1  22   8        0.02       16.52     26.59 o 
   0  22   8        5.62       10.92     31.98 o 
   1  22   8       43.50       57.19     38.15 o 
   2  22   8        0.07       -8.98     42.72 o 
  -2  23   8        1.02        1.97     34.16 o 
  -1  23   8        0.00       -0.62     26.13 o 
   0  23   8        5.44       -2.97     34.48 o 
   1  23   8        3.42      -13.06     39.00 o 
   2  23   8        8.67       -0.19     45.20 o 
  -1  24   8        1.02        8.11     31.12 o 
   0  24   8        0.80       -3.50     37.31 o 
   1  24   8       19.77       43.16     43.64 o 
  -1  25   8        1.26       33.80     35.61 o 
   0  25   8        2.67       13.07     38.84 o 
   1  25   8        1.60      -10.21     40.45 o 
  -4   1   9        8.53        6.73     33.90 o 
  -3   1   9       67.80       42.87     18.00 o 
  -2   1   9      430.21      388.96     19.09 o 
  -1   1   9      200.03      221.96     16.32 o 
   0   1   9      242.46      213.34     29.23 o 
   1   1   9       30.44       55.62     14.87 o 
   2   1   9       27.36        6.88     24.66 o 
   3   1   9       44.43       -3.66     37.27 o 
  -4   2   9       68.08       19.13     33.26 o 
  -3   2   9       67.64       78.89     23.39 o 
  -2   2   9        2.85        3.56     14.86 o 
  -1   2   9       81.05       79.12     14.97 o 
   0   2   9       29.10       41.99     13.80 o 
   1   2   9      155.63      157.92     38.52 o 
   2   2   9       74.38       72.01     24.95 o 
   3   2   9        2.31        4.80     34.85 o 
  -4   3   9        5.29       16.31     32.89 o 
  -3   3   9       67.33       98.89     22.90 o 
  -2   3   9       16.95       20.00     18.64 o 
  -1   3   9        6.88       13.22     14.00 o 
   0   3   9        0.24        2.58     13.50 o 
   1   3   9      394.16      379.39     44.81 o 
   2   3   9      219.51      228.94     27.46 o 
   3   3   9       10.67       24.90     34.67 o 
  -4   4   9       60.00       66.74     27.27 o 
  -3   4   9      112.99       89.18     23.93 o 
  -2   4   9       24.89       24.46     15.91 o 
  -1   4   9       22.81       30.50     14.70 o 
   0   4   9        0.69        8.27     14.16 o 
   1   4   9      559.31      575.27     49.42 o 
   2   4   9      417.45      446.91     29.98 o 
   3   4   9       16.49       41.73     36.13 o 
  -4   5   9        2.92        2.85     25.94 o 
  -3   5   9       30.68        0.27     20.62 o 
  -2   5   9      309.94      330.57     30.24 o 
  -1   5   9      218.28      243.47     31.12 o 
   0   5   9       14.54       11.33     16.25 o 
   1   5   9      144.08      122.39     17.58 o 
   2   5   9       25.69       43.19     19.01 o 
   3   5   9       21.73        4.95     36.07 o 
  -4   6   9        9.30       14.17     25.35 o 
  -3   6   9       91.61       39.04     21.58 o 
  -2   6   9       24.85       16.39     18.29 o 
  -1   6   9        5.87        6.46     14.35 o 
   0   6   9       15.02       13.51     16.22 o 
   1   6   9       16.34        6.45     16.14 o 
   2   6   9       85.55      123.77     60.17 o 
   3   6   9       15.34      -14.01     37.30 o 
   4   6   9        1.57     -113.11    280.85 o 
  -4   7   9        1.16        3.65     26.66 o 
  -3   7   9        0.72       20.34     21.07 o 
  -2   7   9      107.29      111.62     20.18 o 
  -1   7   9      105.33      119.83     15.24 o 
   0   7   9        5.53        2.99     14.38 o 
   1   7   9       26.58       10.88     16.54 o 
   2   7   9        7.42        4.39     19.84 o 
   3   7   9        6.84       18.02     33.82 o 
   4   7   9       35.36       29.15     34.30 o 
  -4   8   9       11.12        4.38     27.08 o 
  -3   8   9       19.27       15.60     22.54 o 
  -2   8   9        0.05       -7.93     18.83 o 
  -1   8   9        0.57       -2.86     16.64 o 
   0   8   9        2.81        2.87     15.82 o 
   1   8   9       66.66       76.57     16.59 o 
   2   8   9        5.33       -4.73     21.64 o 
   3   8   9       30.65       13.98     32.99 o 
   4   8   9       12.50        4.89     35.28 o 
  -4   9   9        7.64       15.31     28.11 o 
  -3   9   9       10.92       -8.50     22.33 o 
  -2   9   9        0.88       -7.04     18.96 o 
  -1   9   9       82.92       71.71     17.94 o 
   0   9   9       35.86       23.60     15.49 o 
   1   9   9        8.14        8.09     16.96 o 
   2   9   9       13.29       25.90     22.74 o 
   3   9   9        8.62        4.08     20.67 o 
   4   9   9        0.11       -9.41     34.85 o 
  -4  10   9       10.43       28.58     31.31 o 
  -3  10   9      204.72      193.28     25.17 o 
  -2  10   9       23.74       16.96     19.11 o 
  -1  10   9        8.72       18.12     18.51 o 
   0  10   9       82.04       57.98     16.62 o 
   1  10   9      144.84      136.51     17.99 o 
   2  10   9       66.26       85.46     23.17 o 
   3  10   9       39.96       21.45     21.63 o 
   4  10   9       13.02       -5.11     34.60 o 
  -4  11   9        8.55       12.97     33.67 o 
  -3  11   9        1.96        7.03     21.90 o 
  -2  11   9       44.11       52.86     22.14 o 
  -1  11   9        4.50        1.24     18.12 o 
   0  11   9       13.29       17.51     17.20 o 
   1  11   9       35.36       15.71     18.12 o 
   2  11   9        2.31       13.22     25.27 o 
   3  11   9       65.28       69.11     39.24 o 
   4  11   9        1.46        6.51     32.46 o 
  -4  12   9        0.31      -17.73     35.32 o 
  -3  12   9        0.18       11.94     22.60 o 
  -2  12   9       16.17        4.49     20.15 o 
  -1  12   9       14.71       -2.63     18.59 o 
   0  12   9       10.15        1.86     16.34 o 
   1  12   9       18.38       33.71     18.64 o 
   2  12   9        0.46        1.63     15.05 o 
   3  12   9        1.60       -7.62     22.29 o 
   4  12   9        0.72        4.14     31.00 o 
  -4  13   9        1.77       -9.78     36.73 o 
  -3  13   9      114.74      111.09     25.40 o 
  -2  13   9        0.56        1.77     20.83 o 
  -1  13   9        3.82        0.68     18.47 o 
   0  13   9        3.52       -2.71     16.90 o 
   1  13   9       21.92       20.10     24.08 o 
   2  13   9       45.78       40.96     16.40 o 
   3  13   9       49.00       46.97     24.24 o 
  -3  14   9       14.61       11.65     24.22 o 
  -2  14   9        4.75      -12.16     20.36 o 
  -1  14   9        6.84        6.52     18.92 o 
   0  14   9       72.00       81.13     19.70 o 
   1  14   9        9.58       -0.03     16.43 o 
   2  14   9        7.45        3.75     16.96 o 
   3  14   9        3.41      -10.59     24.39 o 
  -3  15   9        2.61      -11.74     24.66 o 
  -2  15   9        1.65       -1.73     22.84 o 
  -1  15   9      134.24      149.61     34.62 o 
   0  15   9        3.50        3.04     18.31 o 
   1  15   9       68.51       32.87     18.07 o 
   2  15   9       13.16       32.67     23.38 o 
   3  15   9        6.31        3.39     22.55 o 
  -3  16   9       22.84       44.07     31.98 o 
  -2  16   9        7.09        3.05     23.99 o 
  -1  16   9       76.17       66.19     22.33 o 
   0  16   9       54.67       80.67     20.69 o 
   1  16   9       21.97        7.99     19.69 o 
   2  16   9        5.07       -4.75     20.98 o 
   3  16   9        0.38       -5.42     23.60 o 
  -3  17   9        4.54       -8.73     31.35 o 
  -2  17   9        0.29       -3.53     24.67 o 
  -1  17   9      161.87      164.36     27.70 o 
   0  17   9        9.80       -2.14     21.56 o 
   1  17   9        1.35        7.46     21.51 o 
   2  17   9        1.76        7.57     23.30 o 
   3  17   9        6.80       -5.12     30.01 o 
  -3  18   9        0.38      -29.29     30.22 o 
  -2  18   9        7.49       15.23     24.38 o 
  -1  18   9       31.65       30.06     23.20 o 
   0  18   9        9.48       24.83     23.07 o 
   1  18   9        3.05        6.30     24.55 o 
   2  18   9       14.99       21.60     25.34 o 
   3  18   9        0.81       -5.86     32.24 o 
  -2  19   9        6.41       21.35     26.78 o 
  -1  19   9       50.35       34.70     23.15 o 
   0  19   9        9.12        1.53     29.83 o 
   1  19   9        6.99       14.46     24.53 o 
   2  19   9        6.86       -4.94     26.63 o 
  -2  20   9        0.00        2.92     25.50 o 
  -1  20   9        4.13        7.44     25.51 o 
   0  20   9        0.00      -10.88     31.73 o 
   1  20   9       38.21       43.32     36.34 o 
   2  20   9        2.17        7.67     27.26 o 
  -2  21   9        0.08        8.88     27.03 o 
  -1  21   9        0.09        8.94     26.10 o 
   0  21   9        4.74      -15.67     31.50 o 
   1  21   9       19.18       24.09     38.76 o 
   2  21   9        0.48        4.91     29.79 o 
  -1  22   9        8.76       19.72     27.97 o 
   0  22   9        2.58        6.69     32.68 o 
   1  22   9        1.67      -10.74     40.32 o 
  -1  23   9        9.63       17.31     31.17 o 
   0  23   9        0.02      -17.18     34.73 o 
   1  23   9       15.02       -0.03     40.71 o 
   0  24   9        0.04       -6.49     39.55 o 
  -4   0  10       33.58       12.41     50.45 o 
  -3   0  10       90.38      109.84     28.34 o 
  -2   0  10       70.36       44.99     24.41 o 
  -1   0  10       44.53       26.04     22.28 o 
   0   0  10      112.98      103.23     34.34 o 
   1   0  10      833.77      821.88     52.25 o 
   2   0  10       76.91       44.28     41.79 o 
  -4   1  10        0.09       32.49     42.82 o 
  -3   1  10        3.43        3.54     23.92 o 
  -2   1  10       68.55       75.91     17.47 o 
  -1   1  10       11.53        9.39     15.37 o 
   0   1  10       35.79       50.94     15.87 o 
   1   1  10      262.89      260.17     25.62 o 
   2   1  10       25.52       13.21     29.10 o 
  -4   2  10       33.79        6.98     36.37 o 
  -3   2  10       11.57       -1.16     23.90 o 
  -2   2  10       35.45       32.73     17.04 o 
  -1   2  10        0.08       -2.71     15.93 o 
   0   2  10        5.22        1.02     16.05 o 
   1   2  10        1.61      -18.69     18.04 o 
   2   2  10       98.35      103.46     40.16 o 
   3   2  10        0.31      -10.15     40.36 o 
  -4   3  10        5.04       18.67     38.03 o 
  -3   3  10        8.16        2.12     24.04 o 
  -2   3  10        6.03       -0.83     16.61 o 
  -1   3  10       81.97       80.18     17.22 o 
   0   3  10      139.74      135.81     17.50 o 
   1   3  10        0.92       -2.13     18.77 o 
   2   3  10       12.57        0.17     28.32 o 
   3   3  10       12.76       20.98     40.71 o 
  -4   4  10       10.11        2.90     37.35 o 
  -3   4  10        0.23      -19.74     23.57 o 
  -2   4  10        5.03        4.68     17.89 o 
  -1   4  10       44.26       28.19     16.38 o 
   0   4  10      182.26      179.01     17.87 o 
   1   4  10        1.76       -5.96     17.75 o 
   2   4  10       50.13       27.45     27.83 o 
   3   4  10        3.32       -1.69     36.10 o 
  -4   5  10        0.42        2.07     36.58 o 
  -3   5  10       35.19       14.79     23.58 o 
  -2   5  10        0.01      -14.04     20.38 o 
  -1   5  10       16.40       15.03     16.95 o 
   0   5  10       18.29        1.64     19.25 o 
   1   5  10        2.87       -8.33     18.64 o 
   2   5  10       29.66       14.19     20.43 o 
   3   5  10        1.90       15.66     39.85 o 
  -4   6  10       32.30       29.10     30.89 o 
  -3   6  10        0.00        0.94     25.69 o 
  -2   6  10       13.06       12.01     21.58 o 
  -1   6  10       13.09        7.62     16.91 o 
   0   6  10      412.74      424.06     26.32 o 
   1   6  10      384.31      438.58     25.32 o 
   2   6  10        8.69        0.07     26.29 o 
   3   6  10       20.95       43.42     38.10 o 
  -4   7  10        0.15       21.17     30.88 o 
  -3   7  10       27.58       13.98     23.80 o 
  -2   7  10        4.78       16.02     20.79 o 
  -1   7  10        6.18       -3.20     16.98 o 
   0   7  10       51.56       12.56     19.21 o 
   1   7  10        0.26       -9.42     18.80 o 
   2   7  10        0.36        1.89     25.25 o 
   3   7  10       50.84       57.31     40.05 o 
  -4   8  10        0.14      -14.87     29.45 o 
  -3   8  10        0.45       15.07     26.70 o 
  -2   8  10       26.37       30.31     22.75 o 
  -1   8  10        0.25        4.00     20.36 o 
   0   8  10      119.20      129.10     21.21 o 
   1   8  10      100.10      137.50     21.74 o 
   2   8  10       55.54       84.42     27.76 o 
   3   8  10       16.76      -29.81     42.28 o 
   4   8  10        0.46      104.82    114.57 o 
  -4   9  10        1.82       15.91     33.18 o 
  -3   9  10        8.32       11.20     26.27 o 
  -2   9  10       22.92       16.70     22.95 o 
  -1   9  10       26.86       20.51     20.19 o 
   0   9  10       15.71       18.52     20.06 o 
   1   9  10       12.32       -5.85     20.79 o 
   2   9  10       26.83       31.83     28.16 o 
   3   9  10       40.95        9.55     24.79 o 
  -3  10  10        5.99      -10.29     25.84 o 
  -2  10  10        5.68       -8.28     22.16 o 
  -1  10  10       22.72       17.27     20.96 o 
   0  10  10       46.78       16.24     19.72 o 
   1  10  10       10.78       -9.99     20.74 o 
   2  10  10       40.11       70.61     26.94 o 
   3  10  10        0.07       -1.78     22.02 o 
  -3  11  10        4.83        3.49     25.74 o 
  -2  11  10        0.40        3.97     21.57 o 
  -1  11  10        6.80       -4.55     20.41 o 
   0  11  10       63.85       59.00     18.30 o 
   1  11  10        1.82      -13.49     18.84 o 
   2  11  10       15.92       18.74     30.56 o 
   3  11  10        0.12       -4.92     23.42 o 
  -3  12  10       20.30       22.10     27.68 o 
  -2  12  10        8.28       16.15     23.06 o 
  -1  12  10       21.90       14.86     21.08 o 
   0  12  10       15.56       37.89     18.29 o 
   1  12  10       34.41       30.41     25.41 o 
   2  12  10       12.12       11.36     28.94 o 
   3  12  10        3.60       -1.14     22.26 o 
  -3  13  10       10.46        2.22     27.00 o 
  -2  13  10       30.01        2.08     23.95 o 
  -1  13  10       70.58       37.16     20.66 o 
   0  13  10        2.58       -6.19     18.44 o 
   1  13  10       25.60       27.71     26.19 o 
   2  13  10        3.12        0.45     15.81 o 
   3  13  10        0.96      -10.08     22.91 o 
  -3  14  10        1.43        4.12     26.55 o 
  -2  14  10       37.05       16.39     25.34 o 
  -1  14  10       51.28       37.99     21.85 o 
   0  14  10        2.03        8.74     20.95 o 
   1  14  10        0.32       -1.73     26.32 o 
   2  14  10       26.05       12.38     18.21 o 
   3  14  10        1.84        2.57     23.03 o 
  -3  15  10        2.97       10.73     28.87 o 
  -2  15  10       21.23       18.01     25.87 o 
  -1  15  10       35.64       27.17     22.39 o 
   0  15  10        2.35       -5.28     20.11 o 
   1  15  10       26.80       25.20     18.83 o 
   2  15  10       31.60        8.15     22.34 o 
   3  15  10        4.62      -13.30     21.94 o 
  -3  16  10        0.12       17.36     29.92 o 
  -2  16  10       10.91        1.05     25.70 o 
  -1  16  10        7.36        8.48     23.99 o 
   0  16  10       25.82       16.86     21.84 o 
   1  16  10        7.55       -2.80     19.45 o 
   2  16  10        1.21        3.51     21.18 o 
  -2  17  10        0.09       19.75     27.86 o 
  -1  17  10       18.13       -1.44     24.10 o 
   0  17  10        3.67       -0.81     23.93 o 
   1  17  10        6.77       18.43     22.53 o 
   2  17  10       15.52        2.05     21.79 o 
  -2  18  10        1.87        7.65     27.76 o 
  -1  18  10        1.21       -5.40     24.68 o 
   0  18  10       15.15       15.95     29.35 o 
   1  18  10        3.10        6.30     22.59 o 
   2  18  10        0.63        9.73     24.91 o 
  -2  19  10       13.96        8.66     27.54 o 
  -1  19  10        0.38       -4.52     26.51 o 
   0  19  10        6.20       -6.17     32.04 o 
   1  19  10       24.77       38.97     37.00 o 
   2  19  10        7.19        8.22     26.75 o 
  -1  20  10        0.20      -29.37     27.63 o 
   0  20  10       58.57       84.79     35.26 o 
   1  20  10        0.54       11.58     35.71 o 
  -1  21  10        7.53      -23.13     29.32 o 
   0  21  10        1.55      -17.99     35.78 o 
   1  21  10        0.13        9.66     39.58 o 
   0  22  10        0.18        0.44     36.72 o 
  -3   1  11       24.85       18.99     25.10 o 
  -2   1  11       46.98       43.09     19.06 o 
  -1   1  11       56.78       30.99     18.60 o 
   0   1  11       33.33       30.29     18.03 o 
   1   1  11       16.71       21.55     20.91 o 
   2   1  11       14.32       -4.12     30.35 o 
  -3   2  11        6.10       11.94     25.21 o 
  -2   2  11       15.49       11.06     18.83 o 
  -1   2  11       64.68       56.58     18.77 o 
   0   2  11       33.05       28.04     18.16 o 
   1   2  11      260.54      297.29     26.43 o 
   2   2  11       13.28        6.11     29.72 o 
  -3   3  11        0.48      -25.46     26.55 o 
  -2   3  11       15.49       10.31     19.47 o 
  -1   3  11        2.78       -8.20     17.62 o 
   0   3  11       15.97        9.76     18.42 o 
   1   3  11        0.01        8.92     20.76 o 
   2   3  11       56.91       41.32     33.13 o 
   3   3  11        6.61       12.18     46.22 o 
  -3   4  11        7.88       -3.44     26.42 o 
  -2   4  11        0.02       -1.15     18.95 o 
  -1   4  11       19.61       10.27     18.46 o 
   0   4  11      196.47      160.75     20.02 o 
   1   4  11        8.03        7.10     20.92 o 
   2   4  11        1.37       20.03     32.29 o 
   3   4  11        1.96      -13.98     40.33 o 
  -3   5  11       27.29        2.33     26.02 o 
  -2   5  11        0.15       10.15     23.85 o 
  -1   5  11      142.95      149.98     24.70 o 
   0   5  11       17.15       -4.09     20.10 o 
   1   5  11       38.27       33.80     21.39 o 
   2   5  11       35.16       72.09     41.59 o 
   3   5  11       13.67       17.04     44.79 o 
  -3   6  11        0.05       23.50     27.25 o 
  -2   6  11        1.40       -4.84     23.51 o 
  -1   6  11        4.12       20.96     18.39 o 
   0   6  11       72.46       66.66     22.92 o 
   1   6  11        1.74       -9.58     21.90 o 
   2   6  11        1.59      -11.52     27.86 o 
   3   6  11        0.60       -8.46     44.71 o 
  -3   7  11        2.48        2.11     27.69 o 
  -2   7  11        8.15        8.19     23.78 o 
  -1   7  11       80.92       87.36     32.31 o 
   0   7  11       56.78       98.33     22.68 o 
   1   7  11       34.72       50.16     23.11 o 
   2   7  11        4.72        2.88     28.83 o 
   3   7  11        0.16      -33.42     44.22 o 
  -3   8  11        6.72       -0.71     29.10 o 
  -2   8  11        1.88       -2.73     23.52 o 
  -1   8  11       60.81       57.90     23.00 o 
   0   8  11       61.70       61.56     22.25 o 
   1   8  11       27.20       13.54     21.50 o 
   2   8  11        7.80       10.71     30.54 o 
   3   8  11        2.51      -27.73     47.97 o 
  -3   9  11       25.10        8.81     30.28 o 
  -2   9  11        7.72      -10.18     24.50 o 
  -1   9  11        2.75       -2.16     21.51 o 
   0   9  11       93.83       73.27     21.90 o 
   1   9  11       25.43       19.31     23.53 o 
   2   9  11        5.76       -2.23     29.13 o 
   3   9  11       13.15       13.92     53.20 o 
  -3  10  11        1.06        6.60     30.46 o 
  -2  10  11        6.10       11.92     25.87 o 
  -1  10  11       21.54        9.69     22.99 o 
   0  10  11       31.82       12.49     21.95 o 
   1  10  11        0.16      -11.71     23.78 o 
   2  10  11        4.96        3.20     32.51 o 
   3  10  11        3.99        7.08     33.33 o 
  -3  11  11        8.94        2.48     30.86 o 
  -2  11  11       74.30       51.01     27.55 o 
  -1  11  11        3.60       11.14     23.61 o 
   0  11  11       59.07       49.40     22.27 o 
   1  11  11        1.94       -0.06     28.43 o 
   2  11  11        5.44        9.05     29.98 o 
   3  11  11       41.08       42.14     40.38 o 
  -3  12  11        1.36       -4.81     30.83 o 
  -2  12  11       21.05       41.17     28.34 o 
  -1  12  11       13.84       23.62     23.98 o 
   0  12  11       10.05       -3.76     21.08 o 
   1  12  11       17.13       48.02     27.74 o 
   2  12  11        2.90       -7.10     31.90 o 
   3  12  11        0.00        2.84     24.59 o 
  -2  13  11       79.21       58.15     27.24 o 
  -1  13  11        2.51        6.22     25.58 o 
   0  13  11        0.65       -1.67     23.89 o 
   1  13  11        8.87       16.49     31.63 o 
   2  13  11        8.30        8.88     15.95 o 
  -2  14  11        0.00       -1.72     26.80 o 
  -1  14  11        0.76      -11.31     24.09 o 
   0  14  11       38.53       46.40     24.25 o 
   1  14  11       11.99       15.26     32.68 o 
   2  14  11        3.17        4.57     18.47 o 
  -2  15  11        1.79        6.88     30.10 o 
  -1  15  11        0.09        4.61     24.84 o 
   0  15  11       33.66       40.84     24.95 o 
   1  15  11        0.00        3.36     18.83 o 
   2  15  11        9.03        3.97     19.67 o 
  -2  16  11        0.83      -11.05     28.56 o 
  -1  16  11       21.03       18.93     27.95 o 
   0  16  11       51.53       29.24     26.60 o 
   1  16  11        0.93       -3.48     19.90 o 
   2  16  11        2.35       10.85     21.35 o 
  -1  17  11        4.81        1.98     26.22 o 
   0  17  11        1.64        1.02     29.39 o 
   1  17  11       13.94       23.75     21.03 o 
  -1  18  11        4.13        7.91     29.59 o 
   0  18  11        5.21       -0.89     32.04 o 
   1  18  11        0.08       -8.16     37.31 o 
   0  19  11        1.98        8.79     34.91 o 
  -3   0  12        0.02      -24.24     51.37 o 
  -2   0  12        0.04      -13.00     30.14 o 
  -1   0  12       75.33       43.75     60.07 o 
   0   0  12        4.75       -4.82     29.77 o 
   1   0  12       21.56       -7.63     43.16 o 
   2   0  12        4.63       11.09     51.40 o 
  -3   1  12        2.83       26.42     38.45 o 
  -2   1  12        4.64       -0.55     21.17 o 
  -1   1  12        0.17        7.07     20.58 o 
   0   1  12        3.64      -13.65     20.11 o 
   1   1  12       34.14        6.04     25.10 o 
   2   1  12       15.40       -9.77     36.03 o 
  -3   2  12        5.80        0.58     35.65 o 
  -2   2  12        1.70       -0.83     21.03 o 
  -1   2  12       39.23       45.88     21.19 o 
   0   2  12       77.06       58.00     20.47 o 
   1   2  12        8.30       -2.15     23.66 o 
   2   2  12        0.62        0.86     37.58 o 
  -3   3  12       22.99       10.63     29.23 o 
  -2   3  12       10.79        1.28     25.61 o 
  -1   3  12        1.23      -13.73     20.55 o 
   0   3  12        4.54       15.53     19.73 o 
   1   3  12        5.92       17.96     23.03 o 
   2   3  12        6.74      -38.16     49.97 o 
  -3   4  12        4.75       36.29     30.31 o 
  -2   4  12        2.01      -18.78     25.86 o 
  -1   4  12        0.40       -8.53     20.22 o 
   0   4  12       38.75       20.38     23.49 o 
   1   4  12       69.39       52.60     25.17 o 
   2   4  12        0.88       -1.83     49.25 o 
   3   4  12       17.36       60.71     51.54 o 
  -3   5  12        0.58       22.79     30.00 o 
  -2   5  12        0.07      -11.98     25.44 o 
  -1   5  12       14.76       11.83     21.10 o 
   0   5  12       14.74       24.56     22.77 o 
   1   5  12        0.35        5.15     23.94 o 
   2   5  12        0.31        0.66     44.42 o 
   3   5  12        2.03       16.32     45.31 o 
  -3   6  12        0.84        3.08     30.08 o 
  -2   6  12        9.42       16.96     26.72 o 
  -1   6  12        4.03       -2.98     20.69 o 
   0   6  12       26.03       10.10     23.60 o 
   1   6  12       36.28       14.60     25.46 o 
   2   6  12        0.96       -8.98     44.28 o 
  -3   7  12       10.04       -4.29     29.96 o 
  -2   7  12        8.94       -1.84     27.32 o 
  -1   7  12        0.15      -25.80     24.03 o 
   0   7  12        0.20       -2.42     24.63 o 
   1   7  12        6.20        3.27     24.95 o 
   2   7  12        9.31        5.77     33.06 o 
  -2   8  12        8.13       -0.46     27.44 o 
  -1   8  12        9.75       15.39     23.54 o 
   0   8  12        2.53       14.91     25.00 o 
   1   8  12        7.62        6.13     25.32 o 
   2   8  12        1.33       -6.18     31.51 o 
  -2   9  12       20.36       32.85     29.24 o 
  -1   9  12        1.06        6.96     26.35 o 
   0   9  12       13.75       13.47     23.73 o 
   1   9  12        1.45        9.56     25.00 o 
   2   9  12       20.46       26.15     33.90 o 
  -2  10  12        1.25       16.78     29.34 o 
  -1  10  12       18.69       21.71     26.67 o 
   0  10  12       22.00       17.41     24.32 o 
   1  10  12        0.49       14.80     30.61 o 
   2  10  12        4.62       16.83     32.08 o 
  -2  11  12       14.22       14.50     28.88 o 
  -1  11  12        0.67        6.96     26.58 o 
   0  11  12        8.38       18.66     25.32 o 
   1  11  12        0.08       -9.37     30.92 o 
   2  11  12        2.40      -14.72     33.83 o 
  -2  12  12        1.16       13.27     30.97 o 
  -1  12  12       90.51       86.37     28.55 o 
   0  12  12        3.92        4.75     26.26 o 
   1  12  12        3.11       13.14     32.70 o 
   2  12  12       11.65       10.24     35.17 o 
  -2  13  12        0.40        2.04     30.16 o 
  -1  13  12        0.27       -4.86     27.12 o 
   0  13  12        0.61       -5.23     26.86 o 
   1  13  12        0.06       -6.27     31.65 o 
  -1  14  12       25.25       15.41     28.99 o 
   0  14  12        1.95      -12.63     26.73 o 
   1  14  12        7.52      -13.45     36.47 o 
  -1  15  12        6.59       13.58     29.89 o 
   0  15  12        0.01        5.72     28.69 o 
   1  15  12       17.40        5.48     34.44 o 
   0  16  12        0.21       -0.87     35.51 o 
  -2   1  13       15.89       13.93     25.05 o 
  -1   1  13        9.32       16.37     23.59 o 
   0   1  13       26.45       29.47     23.45 o 
   1   1  13       10.27       29.20     34.72 o 
   2   1  13        5.43       12.40     38.67 o 
  -2   2  13        0.00      -31.08     28.24 o 
  -1   2  13        9.79        9.41     23.97 o 
   0   2  13       23.15        5.26     22.96 o 
   1   2  13        7.88        0.65     26.93 o 
   2   2  13        1.34       30.47     51.40 o 
  -2   3  13        0.17       -1.02     29.14 o 
  -1   3  13        3.10        3.07     23.23 o 
   0   3  13        6.01       15.32     27.74 o 
   1   3  13        9.02       -0.34     29.42 o 
   2   3  13       14.26        4.37     49.45 o 
  -2   4  13        3.82       15.48     29.63 o 
  -1   4  13        0.33        1.77     23.61 o 
   0   4  13        9.18       -5.81     26.78 o 
   1   4  13        0.45        2.02     27.05 o 
   2   4  13        7.02       40.16     55.77 o 
  -2   5  13        9.84       11.82     29.78 o 
  -1   5  13        3.35       20.95     24.27 o 
   0   5  13       19.06       20.49     28.23 o 
   1   5  13        0.06       -2.10     26.65 o 
   2   5  13       41.94       46.42     56.17 o 
  -2   6  13        0.09        6.94     31.03 o 
  -1   6  13        1.97       -4.06     26.42 o 
   0   6  13       24.46       10.97     29.30 o 
   1   6  13        0.13       -4.75     26.88 o 
   2   6  13        3.25       -3.20     51.34 o 
  -2   7  13        0.06        7.00     29.80 o 
  -1   7  13        9.65       11.14     28.83 o 
   0   7  13        0.36      -12.53     28.46 o 
   1   7  13        7.86        3.44     27.71 o 
  -1   8  13       14.07       22.34     29.28 o 
   0   8  13       13.70        3.75     28.37 o 
   1   8  13        6.18        4.16     34.64 o 
  -1   9  13        5.12       12.00     30.50 o 
   0   9  13        0.96      -19.52     25.63 o 
   1   9  13        0.23       -0.54     32.54 o 
  -1  10  13       35.98       50.98     28.47 o 
   0  10  13        4.37        3.46     27.59 o 
   1  10  13        0.54      -20.19     32.86 o 
  -1  11  13        9.29      -15.51     27.39 o 
   0  11  13        8.49       12.32     28.75 o 
   1  11  13       17.12       18.36     35.30 o 
   0  12  13        5.49       12.62     28.23 o 
   0   0  14       44.61       35.29     38.37 o 
   0   1  14        0.52       -6.28     26.53 o 
   0   2  14        0.15       22.15     32.78 o 
   0   3  14        0.00       -9.17     31.72 o 
   0   4  14        0.09        6.28     31.59 o 
                                                 
